# Supplementary material for: Hydraulic–physiological coordination predicts drought recovery: evidence from ten dry–hot valley species
Source: Front Plant Sci. 2025 Dec 15;16:1715687. doi: 10.3389/fpls.2025.1715687 (PMC12745455; doi:10.3389/fpls.2025.1715687)
Supplement: Supplementary file 1 [file DataSheet1.zip]

Archive with 9 entries (8 files):
- Data Sheet 1/
- Data Sheet 1/Integration of chlorophyll content data of plants at different stages.xls
- Data Sheet 1/Integration of chlorophyll fluorescence parameter data of plants at different stages.xls
- Data Sheet 1/Integration of nitrogen and phosphorus use efficiency data from plant leaves.xlsx
- Data Sheet 1/Integration of plant functional indicators.xlsx
- Data Sheet 1/Integration of plant hydraulic traits.xlsx
- Data Sheet 1/Integration of plant photosynthesis indicators.xlsx
- Data Sheet 1/Integration of plant physiological and biochemical trait indicators.xlsx
- Data Sheet 1/Integration of relative water content data of plants at different stages.xlsx
