# Supplementary material for: Hydraulic–physiological coordination predicts drought recovery: evidence from ten dry–hot valley species
Source: Front Plant Sci. 2025 Dec 15;16:1715687. doi: 10.3389/fpls.2025.1715687 (PMC12745455; doi:10.3389/fpls.2025.1715687)
Supplement: Supplementary file 1 [file DataSheet1.zip › Data Sheet 1/Integration of chlorophyll content data of plants at different stages.xls]

## Sheet: Sheet1
Plant	Period	SPAD
Cf	DS0
Cf	DS0
Cf	DS0	42.1
Cf	DS0
Cf	DS0
Cf	DS0	42.2
Cf	DS0
Cf	DS0
Cf	DS0	41.9
Cf	DS0
Cf	DS0
Cf	DS0	41.8
Cf	DS0
Cf	DS0
Cf	DS0	42
Cf	DS10
Cf	DS10
Cf	DS10	40.5
Cf	DS10
Cf	DS10
Cf	DS10	40.2
Cf	DS10
Cf	DS10
Cf	DS10	40.8
Cf	DS10
Cf	DS10
Cf	DS10	40
Cf	DS10
Cf	DS10
Cf	DS10	39.7
Cf	DS20
Cf	DS20
Cf	DS20	38.2
Cf	DS20
Cf	DS20
Cf	DS20	37.6
Cf	DS20
Cf	DS20
Cf	DS20	37.9
Cf	DS20
Cf	DS20
Cf	DS20	38
Cf	DS20
Cf	DS20
Cf	DS20	38.5
Cf	DS30
Cf	DS30
Cf	DS30	36
Cf	DS30
Cf	DS30
Cf	DS30	35.9
Cf	DS30
Cf	DS30
Cf	DS30	35.7
Cf	DS30
Cf	DS30
Cf	DS30	36.2
Cf	DS30
Cf	DS30
Cf	DS30	36.3
Cf	DS40
Cf	DS40
Cf	DS40	32.4
Cf	DS40
Cf	DS40
Cf	DS40	32.6
Cf	DS40
Cf	DS40
Cf	DS40	31.8
Cf	DS40
Cf	DS40
Cf	DS40	32.3
Cf	DS40
Cf	DS40
Cf	DS40	32.1
Cf	DS50
Cf	DS50
Cf	DS50	28.9
Cf	DS50
Cf	DS50
Cf	DS50	29
Cf	DS50
Cf	DS50
Cf	DS50	29.2
Cf	DS50
Cf	DS50
Cf	DS50	28.7
Cf	DS50
Cf	DS50
Cf	DS50	28.5
Cf	RE10
Cf	RE10
Cf	RE10	37.8
Cf	RE10
Cf	RE10
Cf	RE10	37.9
Cf	RE10
Cf	RE10
Cf	RE10	38.1
Cf	RE10
Cf	RE10
Cf	RE10	38
Cf	RE10
Cf	RE10
Cf	RE10	37.5
Ec	DS0
Ec	DS0
Ec	DS0	38.5
Ec	DS0
Ec	DS0
Ec	DS0	38.6
Ec	DS0
Ec	DS0
Ec	DS0	38.3
Ec	DS0
Ec	DS0
Ec	DS0	38.2
Ec	DS0
Ec	DS0
Ec	DS0	38.4
Ec	DS10
Ec	DS10
Ec	DS10	37
Ec	DS10
Ec	DS10
Ec	DS10	36.7
Ec	DS10
Ec	DS10
Ec	DS10	37.3
Ec	DS10
Ec	DS10
Ec	DS10	36.5
Ec	DS10
Ec	DS10
Ec	DS10	36.2
Ec	DS20
Ec	DS20
Ec	DS20	33.5
Ec	DS20
Ec	DS20
Ec	DS20	33
Ec	DS20
Ec	DS20
Ec	DS20	33.2
Ec	DS20
Ec	DS20
Ec	DS20	33.3
Ec	DS20
Ec	DS20
Ec	DS20	33.8
Ec	DS30
Ec	DS30
Ec	DS30	29.8
Ec	DS30
Ec	DS30
Ec	DS30	29.9
Ec	DS30
Ec	DS30
Ec	DS30	29.5
Ec	DS30
Ec	DS30
Ec	DS30	30
Ec	DS30
Ec	DS30
Ec	DS30	30.1
Ec	DS40
Ec	DS40
Ec	DS40	25.1
Ec	DS40
Ec	DS40
Ec	DS40	25.6
Ec	DS40
Ec	DS40
Ec	DS40	24.7
Ec	DS40
Ec	DS40
Ec	DS40	25.2
Ec	DS40
Ec	DS40
Ec	DS40	25.3
Ec	DS50
Ec	DS50
Ec	DS50	21.3
Ec	DS50
Ec	DS50
Ec	DS50	21.1
Ec	DS50
Ec	DS50
Ec	DS50	21.7
Ec	DS50
Ec	DS50
Ec	DS50	20.8
Ec	DS50
Ec	DS50
Ec	DS50	20.9
Ec	RE10
Ec	RE10
Ec	RE10	31.2
Ec	RE10
Ec	RE10
Ec	RE10	31.3
Ec	RE10
Ec	RE10
Ec	RE10	31.5
Ec	RE10
Ec	RE10
Ec	RE10	31
Ec	RE10
Ec	RE10
Ec	RE10	30.9
Sd	DS0
Sd	DS0
Sd	DS0	39.8
Sd	DS0
Sd	DS0
Sd	DS0	39.9
Sd	DS0
Sd	DS0
Sd	DS0	40
Sd	DS0
Sd	DS0
Sd	DS0	40.1
Sd	DS0
Sd	DS0
Sd	DS0	39.7
Sd	DS10
Sd	DS10
Sd	DS10	39.5
Sd	DS10
Sd	DS10
Sd	DS10	39.1
Sd	DS10
Sd	DS10
Sd	DS10	39.2
Sd	DS10
Sd	DS10
Sd	DS10	39.3
Sd	DS10
Sd	DS10
Sd	DS10	38.9
Sd	DS20
Sd	DS20
Sd	DS20	35.2
Sd	DS20
Sd	DS20
Sd	DS20	34.6
Sd	DS20
Sd	DS20
Sd	DS20	34.8
Sd	DS20
Sd	DS20
Sd	DS20	35
Sd	DS20
Sd	DS20
Sd	DS20	35.5
Sd	DS30
Sd	DS30
Sd	DS30	30.1
Sd	DS30
Sd	DS30
Sd	DS30	29.8
Sd	DS30
Sd	DS30
Sd	DS30	29.7
Sd	DS30
Sd	DS30
Sd	DS30	30
Sd	DS30
Sd	DS30
Sd	DS30	30.4
Sd	DS40
Sd	DS40
Sd	DS40	25.8
Sd	DS40
Sd	DS40
Sd	DS40	25.6
Sd	DS40
Sd	DS40
Sd	DS40	25.3
Sd	DS40
Sd	DS40
Sd	DS40	25.9
Sd	DS40
Sd	DS40
Sd	DS40	26.1
Sd	DS50
Sd	DS50
Sd	DS50	22.4
Sd	DS50
Sd	DS50
Sd	DS50	21.7
Sd	DS50
Sd	DS50
Sd	DS50	21.9
Sd	DS50
Sd	DS50
Sd	DS50	22
Sd	DS50
Sd	DS50
Sd	DS50	22.1
Sd	RE10
Sd	RE10
Sd	RE10	28.7
Sd	RE10
Sd	RE10
Sd	RE10	28.8
Sd	RE10
Sd	RE10
Sd	RE10	28.9
Sd	RE10
Sd	RE10
Sd	RE10	28.6
Sd	RE10
Sd	RE10
Sd	RE10	28.5
Vn	DS0
Vn	DS0
Vn	DS0	36.7
Vn	DS0
Vn	DS0
Vn	DS0	36.6
Vn	DS0
Vn	DS0
Vn	DS0	36.5
Vn	DS0
Vn	DS0
Vn	DS0	36.9
Vn	DS0
Vn	DS0
Vn	DS0	36.8
Vn	DS10
Vn	DS10
Vn	DS10	35.2
Vn	DS10
Vn	DS10
Vn	DS10	35
Vn	DS10
Vn	DS10
Vn	DS10	35.5
Vn	DS10
Vn	DS10
Vn	DS10	35.3
Vn	DS10
Vn	DS10
Vn	DS10	34.8
Vn	DS20
Vn	DS20
Vn	DS20	33.1
Vn	DS20
Vn	DS20
Vn	DS20	32.9
Vn	DS20
Vn	DS20
Vn	DS20	32.8
Vn	DS20
Vn	DS20
Vn	DS20	33
Vn	DS20
Vn	DS20
Vn	DS20	33.4
Vn	DS30
Vn	DS30
Vn	DS30	30.5
Vn	DS30
Vn	DS30
Vn	DS30	30.3
Vn	DS30
Vn	DS30
Vn	DS30	30.2
Vn	DS30
Vn	DS30
Vn	DS30	30.4
Vn	DS30
Vn	DS30
Vn	DS30	30.8
Vn	DS40
Vn	DS40
Vn	DS40	27.3
Vn	DS40
Vn	DS40
Vn	DS40	27.1
Vn	DS40
Vn	DS40
Vn	DS40	26.9
Vn	DS40
Vn	DS40
Vn	DS40	27.4
Vn	DS40
Vn	DS40
Vn	DS40	27.6
Vn	DS50
Vn	DS50
Vn	DS50	24.1
Vn	DS50
Vn	DS50
Vn	DS50	23.9
Vn	DS50
Vn	DS50
Vn	DS50	23.8
Vn	DS50
Vn	DS50
Vn	DS50	24
Vn	DS50
Vn	DS50
Vn	DS50	24.3
Vn	RE10
Vn	RE10
Vn	RE10	32
Vn	RE10
Vn	RE10
Vn	RE10	32.1
Vn	RE10
Vn	RE10
Vn	RE10	32.3
Vn	RE10
Vn	RE10
Vn	RE10	32.2
Vn	RE10
Vn	RE10
Vn	RE10	31.7
Rh	DS0
Rh	DS0
Rh	DS0	42.3
Rh	DS0
Rh	DS0
Rh	DS0	42.2
Rh	DS0
Rh	DS0
Rh	DS0	42.1
Rh	DS0
Rh	DS0
Rh	DS0	42
Rh	DS0
Rh	DS0
Rh	DS0	42.4
Rh	DS10
Rh	DS10
Rh	DS10	40.8
Rh	DS10
Rh	DS10
Rh	DS10	40.2
Rh	DS10
Rh	DS10
Rh	DS10	40.5
Rh	DS10
Rh	DS10
Rh	DS10	40
Rh	DS10
Rh	DS10
Rh	DS10	39.9
Rh	DS20
Rh	DS20
Rh	DS20	36.5
Rh	DS20
Rh	DS20
Rh	DS20	36.3
Rh	DS20
Rh	DS20
Rh	DS20	36.2
Rh	DS20
Rh	DS20
Rh	DS20	36.6
Rh	DS20
Rh	DS20
Rh	DS20	36.8
Rh	DS30
Rh	DS30
Rh	DS30	42.2
Rh	DS30
Rh	DS30
Rh	DS30	42.2
Rh	DS30
Rh	DS30
Rh	DS30	42.2
Rh	DS30
Rh	DS30
Rh	DS30	42.2
Rh	DS30
Rh	DS30
Rh	DS30	42.2
Rh	DS40
Rh	DS40
Rh	DS40	26.8
Rh	DS40
Rh	DS40
Rh	DS40	26.6
Rh	DS40
Rh	DS40
Rh	DS40	26.3
Rh	DS40
Rh	DS40
Rh	DS40	26.9
Rh	DS40
Rh	DS40
Rh	DS40	27.1
Rh	DS50
Rh	DS50
Rh	DS50	22
Rh	DS50
Rh	DS50
Rh	DS50	21.8
Rh	DS50
Rh	DS50
Rh	DS50	21.6
Rh	DS50
Rh	DS50
Rh	DS50	22.1
Rh	DS50
Rh	DS50
Rh	DS50	22.3
Rh	RE10
Rh	RE10
Rh	RE10	29.5
Rh	RE10
Rh	RE10
Rh	RE10	29.6
Rh	RE10
Rh	RE10
Rh	RE10	29.8
Rh	RE10
Rh	RE10
Rh	RE10	29.4
Rh	RE10
Rh	RE10
Rh	RE10	29.2
Ea	DS0
Ea	DS0
Ea	DS0	40.5
Ea	DS0
Ea	DS0
Ea	DS0	40.4
Ea	DS0
Ea	DS0
Ea	DS0	40.3
Ea	DS0
Ea	DS0
Ea	DS0	40.2
Ea	DS0
Ea	DS0
Ea	DS0	40.6
Ea	DS10
Ea	DS10
Ea	DS10	38.8
Ea	DS10
Ea	DS10
Ea	DS10	38.2
Ea	DS10
Ea	DS10
Ea	DS10	38.5
Ea	DS10
Ea	DS10
Ea	DS10	38
Ea	DS10
Ea	DS10
Ea	DS10	37.9
Ea	DS20
Ea	DS20
Ea	DS20	35.1
Ea	DS20
Ea	DS20
Ea	DS20	34.9
Ea	DS20
Ea	DS20
Ea	DS20	34.8
Ea	DS20
Ea	DS20
Ea	DS20	35.2
Ea	DS20
Ea	DS20
Ea	DS20	35.4
Ea	DS30
Ea	DS30
Ea	DS30	31.8
Ea	DS30
Ea	DS30
Ea	DS30	31.6
Ea	DS30
Ea	DS30
Ea	DS30	31.5
Ea	DS30
Ea	DS30
Ea	DS30	31.9
Ea	DS30
Ea	DS30
Ea	DS30	32.1
Ea	DS40
Ea	DS40
Ea	DS40	28.4
Ea	DS40
Ea	DS40
Ea	DS40	28.3
Ea	DS40
Ea	DS40
Ea	DS40	28
Ea	DS40
Ea	DS40
Ea	DS40	28.5
Ea	DS40
Ea	DS40
Ea	DS40	28.7
Ea	DS50
Ea	DS50
Ea	DS50	25
Ea	DS50
Ea	DS50
Ea	DS50	24.9
Ea	DS50
Ea	DS50
Ea	DS50	24.7
Ea	DS50
Ea	DS50
Ea	DS50	25.1
Ea	DS50
Ea	DS50
Ea	DS50	25.3
Ea	RE10
Ea	RE10
Ea	RE10	34.2
Ea	RE10
Ea	RE10
Ea	RE10	34.3
Ea	RE10
Ea	RE10
Ea	RE10	34.5
Ea	RE10
Ea	RE10
Ea	RE10	34.1
Ea	RE10
Ea	RE10
Ea	RE10	33.9
Cm	DS0
Cm	DS0
Cm	DS0	39.2
Cm	DS0
Cm	DS0
Cm	DS0	39.1
Cm	DS0
Cm	DS0
Cm	DS0	39
Cm	DS0
Cm	DS0
Cm	DS0	38.9
Cm	DS0
Cm	DS0
Cm	DS0	39.3
Cm	DS10
Cm	DS10
Cm	DS10	37.5
Cm	DS10
Cm	DS10
Cm	DS10	36.9
Cm	DS10
Cm	DS10
Cm	DS10	37.2
Cm	DS10
Cm	DS10
Cm	DS10	36.7
Cm	DS10
Cm	DS10
Cm	DS10	36.6
Cm	DS20
Cm	DS20
Cm	DS20	33
Cm	DS20
Cm	DS20
Cm	DS20	32.8
Cm	DS20
Cm	DS20
Cm	DS20	32.7
Cm	DS20
Cm	DS20
Cm	DS20	33.1
Cm	DS20
Cm	DS20
Cm	DS20	33.3
Cm	DS30
Cm	DS30
Cm	DS30	27.8
Cm	DS30
Cm	DS30
Cm	DS30	27.6
Cm	DS30
Cm	DS30
Cm	DS30	27.4
Cm	DS30
Cm	DS30
Cm	DS30	27.9
Cm	DS30
Cm	DS30
Cm	DS30	28.1
Cm	DS40
Cm	DS40
Cm	DS40	23.1
Cm	DS40
Cm	DS40
Cm	DS40	23.2
Cm	DS40
Cm	DS40
Cm	DS40	22.7
Cm	DS40
Cm	DS40
Cm	DS40	23.4
Cm	DS40
Cm	DS40
Cm	DS40	23.6
Cm	DS50
Cm	DS50
Cm	DS50	18.9
Cm	DS50
Cm	DS50
Cm	DS50	18.7
Cm	DS50
Cm	DS50
Cm	DS50	18.4
Cm	DS50
Cm	DS50
Cm	DS50	18.8
Cm	DS50
Cm	DS50
Cm	DS50	19.2
Cm	RE10
Cm	RE10
Cm	RE10	26.8
Cm	RE10
Cm	RE10
Cm	RE10	26.9
Cm	RE10
Cm	RE10
Cm	RE10	27.1
Cm	RE10
Cm	RE10
Cm	RE10	26.7
Cm	RE10
Cm	RE10
Cm	RE10	26.5
Ia	DS0
Ia	DS0
Ia	DS0	37.8
Ia	DS0
Ia	DS0
Ia	DS0	37.7
Ia	DS0
Ia	DS0
Ia	DS0	37.6
Ia	DS0
Ia	DS0
Ia	DS0	37.5
Ia	DS0
Ia	DS0
Ia	DS0	37.9
Ia	DS10
Ia	DS10
Ia	DS10	36
Ia	DS10
Ia	DS10
Ia	DS10	35.4
Ia	DS10
Ia	DS10
Ia	DS10	35.7
Ia	DS10
Ia	DS10
Ia	DS10	35.2
Ia	DS10
Ia	DS10
Ia	DS10	35.1
Ia	DS20
Ia	DS20
Ia	DS20	31.8
Ia	DS20
Ia	DS20
Ia	DS20	31.6
Ia	DS20
Ia	DS20
Ia	DS20	31.5
Ia	DS20
Ia	DS20
Ia	DS20	31.9
Ia	DS20
Ia	DS20
Ia	DS20	32
Ia	DS30
Ia	DS30
Ia	DS30	26.5
Ia	DS30
Ia	DS30
Ia	DS30	26.3
Ia	DS30
Ia	DS30
Ia	DS30	26.1
Ia	DS30
Ia	DS30
Ia	DS30	26.6
Ia	DS30
Ia	DS30
Ia	DS30	26.8
Ia	DS40
Ia	DS40
Ia	DS40	21.9
Ia	DS40
Ia	DS40
Ia	DS40	21.7
Ia	DS40
Ia	DS40
Ia	DS40	21.4
Ia	DS40
Ia	DS40
Ia	DS40	22
Ia	DS40
Ia	DS40
Ia	DS40	22.2
Ia	DS50
Ia	DS50
Ia	DS50	17.5
Ia	DS50
Ia	DS50
Ia	DS50	17.3
Ia	DS50
Ia	DS50
Ia	DS50	17.1
Ia	DS50
Ia	DS50
Ia	DS50	17.4
Ia	DS50
Ia	DS50
Ia	DS50	17.8
Ia	RE10
Ia	RE10
Ia	RE10	25.2
Ia	RE10
Ia	RE10
Ia	RE10	25.3
Ia	RE10
Ia	RE10
Ia	RE10	25.5
Ia	RE10
Ia	RE10
Ia	RE10	25.1
Ia	RE10
Ia	RE10
Ia	RE10	24.9
Av	DS0
Av	DS0
Av	DS0	41
Av	DS0
Av	DS0
Av	DS0	40.9
Av	DS0
Av	DS0
Av	DS0	40.8
Av	DS0
Av	DS0
Av	DS0	40.7
Av	DS0
Av	DS0
Av	DS0	41.1
Av	DS10
Av	DS10
Av	DS10	39.5
Av	DS10
Av	DS10
Av	DS10	39.2
Av	DS10
Av	DS10
Av	DS10	39.8
Av	DS10
Av	DS10
Av	DS10	39
Av	DS10
Av	DS10
Av	DS10	38.7
Av	DS20
Av	DS20
Av	DS20	37.3
Av	DS20
Av	DS20
Av	DS20	37.1
Av	DS20
Av	DS20
Av	DS20	37
Av	DS20
Av	DS20
Av	DS20	37.4
Av	DS20
Av	DS20
Av	DS20	37.6
Av	DS30
Av	DS30
Av	DS30	35.1
Av	DS30
Av	DS30
Av	DS30	35
Av	DS30
Av	DS30
Av	DS30	34.8
Av	DS30
Av	DS30
Av	DS30	35.2
Av	DS30
Av	DS30
Av	DS30	35.4
Av	DS40
Av	DS40
Av	DS40	31.6
Av	DS40
Av	DS40
Av	DS40	31.9
Av	DS40
Av	DS40
Av	DS40	31.1
Av	DS40
Av	DS40
Av	DS40	31.7
Av	DS40
Av	DS40
Av	DS40	31.8
Av	DS50
Av	DS50
Av	DS50	28.2
Av	DS50
Av	DS50
Av	DS50	28.1
Av	DS50
Av	DS50
Av	DS50	28.5
Av	DS50
Av	DS50
Av	DS50	27.9
Av	DS50
Av	DS50
Av	DS50	27.8
Av	RE10
Av	RE10
Av	RE10	37
Av	RE10
Av	RE10
Av	RE10	37.1
Av	RE10
Av	RE10
Av	RE10	37.3
Av	RE10
Av	RE10
Av	RE10	37.2
Av	RE10
Av	RE10
Av	RE10	36.7
Ai	DS0
Ai	DS0
Ai	DS0	36.5
Ai	DS0
Ai	DS0
Ai	DS0	36.4
Ai	DS0
Ai	DS0
Ai	DS0	36.3
Ai	DS0
Ai	DS0
Ai	DS0	36.2
Ai	DS0
Ai	DS0
Ai	DS0	36.6
Ai	DS10
Ai	DS10
Ai	DS10	35
Ai	DS10
Ai	DS10
Ai	DS10	34.9
Ai	DS10
Ai	DS10
Ai	DS10	35.3
Ai	DS10
Ai	DS10
Ai	DS10	34.7
Ai	DS10
Ai	DS10
Ai	DS10	34.6
Ai	DS20
Ai	DS20
Ai	DS20	33.2
Ai	DS20
Ai	DS20
Ai	DS20	33
Ai	DS20
Ai	DS20
Ai	DS20	32.9
Ai	DS20
Ai	DS20
Ai	DS20	33.3
Ai	DS20
Ai	DS20
Ai	DS20	33.5
Ai	DS30
Ai	DS30
Ai	DS30	31
Ai	DS30
Ai	DS30
Ai	DS30	30.8
Ai	DS30
Ai	DS30
Ai	DS30	30.7
Ai	DS30
Ai	DS30
Ai	DS30	31.1
Ai	DS30
Ai	DS30
Ai	DS30	31.3
Ai	DS40
Ai	DS40
Ai	DS40	28.1
Ai	DS40
Ai	DS40
Ai	DS40	28.2
Ai	DS40
Ai	DS40
Ai	DS40	27.8
Ai	DS40
Ai	DS40
Ai	DS40	28.3
Ai	DS40
Ai	DS40
Ai	DS40	28.4
Ai	DS50
Ai	DS50
Ai	DS50	25
Ai	DS50
Ai	DS50
Ai	DS50	24.9
Ai	DS50
Ai	DS50
Ai	DS50	25.3
Ai	DS50
Ai	DS50
Ai	DS50	24.7
Ai	DS50
Ai	DS50
Ai	DS50	24.6
Ai	RE10
Ai	RE10
Ai	RE10	32.5
Ai	RE10
Ai	RE10
Ai	RE10	32.6
Ai	RE10
Ai	RE10
Ai	RE10	32.8
Ai	RE10
Ai	RE10
Ai	RE10	32.4
Ai	RE10
Ai	RE10
Ai	RE10	32.2
