# Supplementary material for: Hydraulic–physiological coordination predicts drought recovery: evidence from ten dry–hot valley species
Source: Front Plant Sci. 2025 Dec 15;16:1715687. doi: 10.3389/fpls.2025.1715687 (PMC12745455; doi:10.3389/fpls.2025.1715687)
Supplement: Supplementary file 1 [file DataSheet1.zip › Data Sheet 1/Integration of chlorophyll fluorescence parameter data of plants at different stages.xls]

## Sheet: Sheet1
Plant	Period	Fv/Fo	Fv/Fm	ETR	qN
Cf	DS0	4.1	0.84	120	0.33
Cf	DS0
Cf	DS0
Cf	DS0	4	0.83	124	0.36
Cf	DS0
Cf	DS0
Cf	DS0	4.3	0.85	117	0.3
Cf	DS0
Cf	DS0
Cf	DS0	3.9	0.82	121	0.38
Cf	DS0
Cf	DS0
Cf	DS0	4.2	0.84	115	0.35
Cf	DS0
Cf	DS0
Cf	DS10	3.3	0.66	62	0.7
Cf	DS10
Cf	DS10
Cf	DS10	3	0.62	51	0.78
Cf	DS10
Cf	DS10
Cf	DS10	2.6	0.58	42	0.85
Cf	DS10
Cf	DS10
Cf	DS10	2.2	0.53	33	0.92
Cf	DS10
Cf	DS10
Cf	DS10	1.9	0.48	24	0.97
Cf	DS10
Cf	DS10
Cf	DS20	2.8	0.58	45	0.82
Cf	DS20
Cf	DS20
Cf	DS20	2.3	0.51	32	0.89
Cf	DS20
Cf	DS20
Cf	DS20	1.7	0.43	20	0.96
Cf	DS20
Cf	DS20
Cf	DS20	1.2	0.36	12	0.99
Cf	DS20
Cf	DS20
Cf	DS20	0.9	0.28	5	1
Cf	DS20
Cf	DS20
Cf	DS30	2.5	0.62	52	0.78
Cf	DS30
Cf	DS30
Cf	DS30	1.4	0.47	29	1.02
Cf	DS30
Cf	DS30
Cf	DS30	2.1	0.58	46	0.85
Cf	DS30
Cf	DS30
Cf	DS30	1	0.38	18	1.15
Cf	DS30
Cf	DS30
Cf	DS30	1.8	0.53	38	0.93
Cf	DS30
Cf	DS30
Cf	DS40	1.8	0.51	38	0.93
Cf	DS40
Cf	DS40
Cf	DS40	0.9	0.34	15	1.28
Cf	DS40
Cf	DS40
Cf	DS40	1.5	0.46	30	1.05
Cf	DS40
Cf	DS40
Cf	DS40	0.6	0.28	9	1.4
Cf	DS40
Cf	DS40
Cf	DS40	1.2	0.4	22	1.18
Cf	DS40
Cf	DS40
Cf	DS50	1.2	0.42	25	1.2
Cf	DS50
Cf	DS50
Cf	DS50	0.5	0.24	7	1.6
Cf	DS50
Cf	DS50
Cf	DS50	0.9	0.36	18	1.35
Cf	DS50
Cf	DS50
Cf	DS50	0.3	0.18	3	1.72
Cf	DS50
Cf	DS50
Cf	DS50	0.7	0.3	12	1.48
Cf	DS50
Cf	DS50
Cf	RE10	2.6	0.65	68	0.62
Cf	RE10
Cf	RE10
Cf	RE10	1.7	0.49	36	0.88
Cf	RE10
Cf	RE10
Cf	RE10	2.3	0.6	58	0.7
Cf	RE10
Cf	RE10
Cf	RE10	1.4	0.43	25	0.96
Cf	RE10
Cf	RE10
Cf	RE10	2	0.55	48	0.78
Cf	RE10
Cf	RE10
Ec	DS0	0.83	1.2	120	0.4
Ec	DS0
Ec	DS0
Ec	DS0	0.82	1.18	118	0.43
Ec	DS0
Ec	DS0
Ec	DS0	0.85	1.25	125	0.38
Ec	DS0
Ec	DS0
Ec	DS0	0.81	1.15	115	0.45
Ec	DS0
Ec	DS0
Ec	DS0	0.84	1.22	122	0.42
Ec	DS0
Ec	DS0
Ec	DS10	3.6	0.68	70	0.75
Ec	DS10
Ec	DS10
Ec	DS10	3.2	0.64	58	0.82
Ec	DS10
Ec	DS10
Ec	DS10	2.8	0.59	45	0.88
Ec	DS10
Ec	DS10
Ec	DS10	2.5	0.54	35	0.93
Ec	DS10
Ec	DS10
Ec	DS10	2.2	0.49	125	0.98
Ec	DS10
Ec	DS10
Ec	DS20	2.8	0.61	55	0.85
Ec	DS20
Ec	DS20
Ec	DS20	2.4	0.55	44	0.9
Ec	DS20
Ec	DS20
Ec	DS20	2	0.48	32	0.95
Ec	DS20
Ec	DS20
Ec	DS20	1.7	0.42	21	0.98
Ec	DS20
Ec	DS20
Ec	DS20	1.3	0.36	12	1
Ec	DS20
Ec	DS20
Ec	DS30	1.8	0.45	30	1.1
Ec	DS30
Ec	DS30
Ec	DS30	0.9	0.32	10	1.32
Ec	DS30
Ec	DS30
Ec	DS30	1.5	0.41	25	1.18
Ec	DS30
Ec	DS30
Ec	DS30	0.6	0.27	5	1.4
Ec	DS30
Ec	DS30
Ec	DS30	1.2	0.37	18	1.25
Ec	DS30
Ec	DS30
Ec	DS40	1.5	0.41	25	1.25
Ec	DS40
Ec	DS40
Ec	DS40	0.7	0.27	10	1.55
Ec	DS40
Ec	DS40
Ec	DS40	1.2	0.36	20	1.35
Ec	DS40
Ec	DS40
Ec	DS40	0.5	0.22	6	1.65
Ec	DS40
Ec	DS40
Ec	DS40	0.9	0.32	15	1.45
Ec	DS40
Ec	DS40
Ec	DS50	1.1	0.35	18	1.45
Ec	DS50
Ec	DS50
Ec	DS50	0.4	0.2	5	1.75
Ec	DS50
Ec	DS50
Ec	DS50	0.8	0.3	12	1.55
Ec	DS50
Ec	DS50
Ec	DS50	0.3	0.15	3	1.85
Ec	DS50
Ec	DS50
Ec	DS50	0.6	0.25	8	1.65
Ec	DS50
Ec	DS50
Ec	RE10	2	0.48	35	0.95
Ec	RE10
Ec	RE10
Ec	RE10	1.1	0.33	14	1.25
Ec	RE10
Ec	RE10
Ec	RE10	1.7	0.43	28	1.05
Ec	RE10
Ec	RE10
Ec	RE10	0.8	0.28	9	1.35
Ec	RE10
Ec	RE10
Ec	RE10	1.4	0.38	21	1.15
Ec	RE10
Ec	RE10
Sd	DS0	4.3	0.85	135	0.28
Sd	DS0
Sd	DS0
Sd	DS0	4.2	0.83	130	0.32
Sd	DS0
Sd	DS0
Sd	DS0	4.5	0.86	138	0.25
Sd	DS0
Sd	DS0
Sd	DS0	4	0.84	128	0.35
Sd	DS0
Sd	DS0
Sd	DS0	4.4	0.85	132	0.3
Sd	DS0
Sd	DS0
Sd	DS10	3.8	0.72	65	0.65
Sd	DS10
Sd	DS10
Sd	DS10	3.3	0.68	53	0.73
Sd	DS10
Sd	DS10
Sd	DS10	2.8	0.63	42	0.82
Sd	DS10
Sd	DS10
Sd	DS10	2.5	0.57	34	0.89
Sd	DS10
Sd	DS10
Sd	DS10	2.3	0.52	28	0.95
Sd	DS10
Sd	DS10
Sd	DS20	3.2	0.62	45	0.78
Sd	DS20
Sd	DS20
Sd	DS20	2.8	0.55	35	0.85
Sd	DS20
Sd	DS20
Sd	DS20	2.3	0.48	25	0.92
Sd	DS20
Sd	DS20
Sd	DS20	1.9	0.4	18	0.97
Sd	DS20
Sd	DS20
Sd	DS20	1.5	0.35	10	1
Sd	DS20
Sd	DS20
Sd	DS30	2.1	0.51	28	0.85
Sd	DS30
Sd	DS30
Sd	DS30	1.2	0.32	20	1.05
Sd	DS30
Sd	DS30
Sd	DS30	1.8	0.46	22	0.91
Sd	DS30
Sd	DS30
Sd	DS30	0.9	0.28	26	1.12
Sd	DS30
Sd	DS30
Sd	DS30	1.5	0.39	16	0.97
Sd	DS30
Sd	DS30
Sd	DS40	1.5	0.39	34	1.12
Sd	DS40
Sd	DS40
Sd	DS40	0.7	0.22	33	1.45
Sd	DS40
Sd	DS40
Sd	DS40	1.2	0.34	29	1.25
Sd	DS40
Sd	DS40
Sd	DS40	0.5	0.18	31	1.52
Sd	DS40
Sd	DS40
Sd	DS40	0.9	0.28	25	1.38
Sd	DS40
Sd	DS40
Sd	DS50	0.9	0.28	26	1.45
Sd	DS50
Sd	DS50
Sd	DS50	0.4	0.12	25	1.72
Sd	DS50
Sd	DS50
Sd	DS50	0.7	0.22	23	1.58
Sd	DS50
Sd	DS50
Sd	DS50	0.3	0.09	22	1.8
Sd	DS50
Sd	DS50
Sd	DS50	0.5	0.16	21	1.65
Sd	DS50
Sd	DS50
Sd	RE10	2.8	0.65	82	0.58
Sd	RE10
Sd	RE10
Sd	RE10	1.9	0.45	32	0.82
Sd	RE10
Sd	RE10
Sd	RE10	2.5	0.58	65	0.67
Sd	RE10
Sd	RE10
Sd	RE10	1.6	0.38	18	0.9
Sd	RE10
Sd	RE10
Sd	RE10	2.2	0.51	48	0.75
Sd	RE10
Sd	RE10
Vn	DS0	4.2	0.85	125	0.35
Vn	DS0
Vn	DS0
Vn	DS0	4.1	0.83	120	0.38
Vn	DS0
Vn	DS0
Vn	DS0	4.4	0.86	128	0.33
Vn	DS0
Vn	DS0
Vn	DS0	3.9	0.84	118	0.41
Vn	DS0
Vn	DS0
Vn	DS0	4.3	0.85	123	0.37
Vn	DS0
Vn	DS0
Vn	DS10	3.7	0.68	70	0.72
Vn	DS10
Vn	DS10
Vn	DS10	3.3	0.63	55	0.8
Vn	DS10
Vn	DS10
Vn	DS10	2.9	0.58	43	0.87
Vn	DS10
Vn	DS10
Vn	DS10	2.5	0.52	35	0.93
Vn	DS10
Vn	DS10
Vn	DS10	2.1	0.48	26	0.96
Vn	DS10
Vn	DS10
Vn	DS20	3.1	0.62	58	0.85
Vn	DS20
Vn	DS20
Vn	DS20	2.7	0.56	44	0.9
Vn	DS20
Vn	DS20
Vn	DS20	2.3	0.51	32	0.95
Vn	DS20
Vn	DS20
Vn	DS20	1.9	0.45	20	0.99
Vn	DS20
Vn	DS20
Vn	DS20	1.5	0.38	10	1
Vn	DS20
Vn	DS20
Vn	DS30	1.8	0.35	32	1.15
Vn	DS30
Vn	DS30
Vn	DS30	0.6	0.23	29	1.45
Vn	DS30
Vn	DS30
Vn	DS30	1.4	0.31	25	1.25
Vn	DS30
Vn	DS30
Vn	DS30	0.3	0.18	24	1.55
Vn	DS30
Vn	DS30
Vn	DS30	1	0.27	17	1.35
Vn	DS30
Vn	DS30
Vn	DS40	1.5	0.28	28	1.35
Vn	DS40
Vn	DS40
Vn	DS40	0.6	0.17	11	1.65
Vn	DS40
Vn	DS40
Vn	DS40	1.2	0.25	23	1.45
Vn	DS40
Vn	DS40
Vn	DS40	0.4	0.13	6	1.75
Vn	DS40
Vn	DS40
Vn	DS40	0.9	0.21	17	1.55
Vn	DS40
Vn	DS40
Vn	DS50	1.1	0.23	22	1.55
Vn	DS50
Vn	DS50
Vn	DS50	0.4	0.12	8	1.85
Vn	DS50
Vn	DS50
Vn	DS50	0.8	0.2	17	1.65
Vn	DS50
Vn	DS50
Vn	DS50	0.2	0.09	4	1.95
Vn	DS50
Vn	DS50
Vn	DS50	0.6	0.16	12	1.75
Vn	DS50
Vn	DS50
Vn	RE10	2	0.33	40	1.05
Vn	RE10
Vn	RE10
Vn	RE10	1.1	0.21	19	1.35
Vn	RE10
Vn	RE10
Vn	RE10	1.7	0.29	34	1.15
Vn	RE10
Vn	RE10
Vn	RE10	0.8	0.17	12	1.45
Vn	RE10
Vn	RE10
Vn	RE10	1.4	0.25	27	1.25
Vn	RE10
Vn	RE10
Rh	DS0	4.1	0.82	118	0.36
Rh	DS0
Rh	DS0
Rh	DS0	4	0.81	115	0.39
Rh	DS0
Rh	DS0
Rh	DS0	4.3	0.83	122	0.34
Rh	DS0
Rh	DS0
Rh	DS0	3.9	0.8	112	0.41
Rh	DS0
Rh	DS0
Rh	DS0	4.2	0.82	120	0.37
Rh	DS0
Rh	DS0
Rh	DS10	3.4	0.63	58	0.78
Rh	DS10
Rh	DS10
Rh	DS10	3.1	0.59	49	0.85
Rh	DS10
Rh	DS10
Rh	DS10	2.7	0.55	40	0.91
Rh	DS10
Rh	DS10
Rh	DS10	2.3	0.5	32	0.94
Rh	DS10
Rh	DS10
Rh	DS10	2	0.47	25	0.97
Rh	DS10
Rh	DS10
Rh	DS20	2.9	0.55	45	0.86
Rh	DS20
Rh	DS20
Rh	DS20	2.4	0.49	33	0.92
Rh	DS20
Rh	DS20
Rh	DS20	1.8	0.41	21	0.97
Rh	DS20
Rh	DS20
Rh	DS20	1.4	0.35	12	0.99
Rh	DS20
Rh	DS20
Rh	DS20	1.1	0.33	7	1
Rh	DS20
Rh	DS20
Rh	DS30	2.6	0.58	52	0.95
Rh	DS30
Rh	DS30
Rh	DS30	1.7	0.42	30	1.18
Rh	DS30
Rh	DS30
Rh	DS30	2.3	0.53	47	1.02
Rh	DS30
Rh	DS30
Rh	DS30	1.4	0.38	22	1.25
Rh	DS30
Rh	DS30
Rh	DS30	2	0.48	39	1.1
Rh	DS30
Rh	DS30
Rh	DS40	2	0.5	45	1.15
Rh	DS40
Rh	DS40
Rh	DS40	1.1	0.35	23	1.45
Rh	DS40
Rh	DS40
Rh	DS40	1.7	0.45	38	1.25
Rh	DS40
Rh	DS40
Rh	DS40	0.8	0.3	15	1.55
Rh	DS40
Rh	DS40
Rh	DS40	1.4	0.4	130	1.35
Rh	DS40
Rh	DS40
Rh	DS50	1.5	0.42	32	1.38
Rh	DS50
Rh	DS50
Rh	DS50	0.6	0.27	12	1.68
Rh	DS50
Rh	DS50
Rh	DS50	1.2	0.37	25	1.48
Rh	DS50
Rh	DS50
Rh	DS50	0.4	0.22	7	1.78
Rh	DS50
Rh	DS50
Rh	DS50	0.9	0.32	18	1.58
Rh	DS50
Rh	DS50
Rh	RE10	2.4	0.56	58	0.88
Rh	RE10
Rh	RE10
Rh	RE10	1.5	0.41	33	1.15
Rh	RE10
Rh	RE10
Rh	RE10	2.1	0.51	50	0.95
Rh	RE10
Rh	RE10
Rh	RE10	1.2	0.36	25	1.25
Rh	RE10
Rh	RE10
Rh	RE10	1.8	0.46	42	1.05
Rh	RE10
Rh	RE10
Ea	DS0	4.2	0.84	122	0.35
Ea	DS0
Ea	DS0
Ea	DS0	4.1	0.83	118	0.38
Ea	DS0
Ea	DS0
Ea	DS0	4.4	0.85	125	0.33
Ea	DS0
Ea	DS0
Ea	DS0	3.9	0.82	115	0.4
Ea	DS0
Ea	DS0
Ea	DS0	4.3	0.84	123	0.36
Ea	DS0
Ea	DS0
Ea	DS10	3.2	0.62	58	0.72
Ea	DS10
Ea	DS10
Ea	DS10	2.9	0.58	47	0.8
Ea	DS10
Ea	DS10
Ea	DS10	2.6	0.54	39	0.88
Ea	DS10
Ea	DS10
Ea	DS10	2.3	0.49	31	0.93
Ea	DS10
Ea	DS10
Ea	DS10	2	0.45	24	0.96
Ea	DS10
Ea	DS10
Ea	DS20	3.1	0.62	58	0.85
Ea	DS20
Ea	DS20
Ea	DS20	2.7	0.56	44	0.9
Ea	DS20
Ea	DS20
Ea	DS20	2.3	0.51	32	0.95
Ea	DS20
Ea	DS20
Ea	DS20	1.9	0.45	20	0.99
Ea	DS20
Ea	DS20
Ea	DS20	1.5	0.38	10	1
Ea	DS20
Ea	DS20
Ea	DS30	1.5	0.38	30	1
Ea	DS30
Ea	DS30
Ea	DS30	0.9	0.28	34	1.38
Ea	DS30
Ea	DS30
Ea	DS30	1.3	0.35	38	1.12
Ea	DS30
Ea	DS30
Ea	DS30	0.7	0.24	32	1.45
Ea	DS30
Ea	DS30
Ea	DS30	1.1	0.32	36	1.25
Ea	DS30
Ea	DS30
Ea	DS40	1.2	0.32	27	1.25
Ea	DS40
Ea	DS40
Ea	DS40	0.6	0.2	22	1.55
Ea	DS40
Ea	DS40
Ea	DS40	1	0.28	25	1.35
Ea	DS40
Ea	DS40
Ea	DS40	0.4	0.16	21	1.65
Ea	DS40
Ea	DS40
Ea	DS40	0.8	0.24	23	1.45
Ea	DS40
Ea	DS40
Ea	DS50	0.9	0.26	14	1.45
Ea	DS50
Ea	DS50
Ea	DS50	0.3	0.14	11	1.75
Ea	DS50
Ea	DS50
Ea	DS50	0.7	0.22	13	1.55
Ea	DS50
Ea	DS50
Ea	DS50	0.2	0.1	18	1.85
Ea	DS50
Ea	DS50
Ea	DS50	0.5	0.18	12	1.65
Ea	DS50
Ea	DS50
Ea	RE10	1.8	0.42	45	0.95
Ea	RE10
Ea	RE10
Ea	RE10	0.9	0.3	46	1.25
Ea	RE10
Ea	RE10
Ea	RE10	1.5	0.38	42	1.05
Ea	RE10
Ea	RE10
Ea	RE10	0.6	0.26	43	1.35
Ea	RE10
Ea	RE10
Ea	RE10	1.2	0.34	49	1.15
Ea	RE10
Ea	RE10
Cm	DS0	4	0.83	115	0.38
Cm	DS0
Cm	DS0
Cm	DS0	3.9	0.81	112	0.42
Cm	DS0
Cm	DS0
Cm	DS0	4.2	0.84	120	0.35
Cm	DS0
Cm	DS0
Cm	DS0	3.8	0.8	110	0.45
Cm	DS0
Cm	DS0
Cm	DS0	4.1	0.82	118	0.4
Cm	DS0
Cm	DS0
Cm	DS10	3.5	0.65	65	0.8
Cm	DS10
Cm	DS10
Cm	DS10	3.2	0.61	53	0.86
Cm	DS10
Cm	DS10
Cm	DS10	2.8	0.58	43	0.92
Cm	DS10
Cm	DS10
Cm	DS10	2.4	0.55	33	0.95
Cm	DS10
Cm	DS10
Cm	DS10	2.1	0.52	25	0.98
Cm	DS10
Cm	DS10
Cm	DS20	3	0.57	48	0.88
Cm	DS20
Cm	DS20
Cm	DS20	2.6	0.53	38	0.93
Cm	DS20
Cm	DS20
Cm	DS20	2.2	0.48	29	0.97
Cm	DS20
Cm	DS20
Cm	DS20	1.8	0.43	19	0.99
Cm	DS20
Cm	DS20
Cm	DS20	1.5	0.38	12	1
Cm	DS20
Cm	DS20
Cm	DS30	1.83	0.39	25	1.25
Cm	DS30
Cm	DS30
Cm	DS30	0.7	0.26	37	1.49
Cm	DS30
Cm	DS30
Cm	DS30	1.4	0.35	29	1.33
Cm	DS30
Cm	DS30
Cm	DS30	0.4	0.21	23	1.56
Cm	DS30
Cm	DS30
Cm	DS30	1.1	0.31	23	1.41
Cm	DS30
Cm	DS30
Cm	DS40	1.3	0.32	19	1.42
Cm	DS40
Cm	DS40
Cm	DS40	0.5	0.19	7	1.65
Cm	DS40
Cm	DS40
Cm	DS40	1	0.28	15	1.5
Cm	DS40
Cm	DS40
Cm	DS40	0.3	0.14	4	1.72
Cm	DS40
Cm	DS40
Cm	DS40	0.8	0.24	11	1.58
Cm	DS40
Cm	DS40
Cm	DS50	0.9	0.26	14	1.58
Cm	DS50
Cm	DS50
Cm	DS50	0.3	0.14	4	1.79
Cm	DS50
Cm	DS50
Cm	DS50	0.7	0.22	10	1.65
Cm	DS50
Cm	DS50
Cm	DS50	0.2	0.1	2	1.85
Cm	DS50
Cm	DS50
Cm	DS50	0.5	0.18	7	1.72
Cm	DS50
Cm	DS50
Cm	RE10	1.6	0.38	22	1.28
Cm	RE10
Cm	RE10
Cm	RE10	0.7	0.24	9	1.52
Cm	RE10
Cm	RE10
Cm	RE10	1.3	0.34	18	1.35
Cm	RE10
Cm	RE10
Cm	RE10	0.4	0.19	5	1.6
Cm	RE10
Cm	RE10
Cm	RE10	1	0.29	13	1.43
Cm	RE10
Cm	RE10
Ia	DS0	4	0.82	115	0.38
Ia	DS0
Ia	DS0
Ia	DS0	3.9	0.81	112	0.42
Ia	DS0
Ia	DS0
Ia	DS0	4.2	0.83	120	0.35
Ia	DS0
Ia	DS0
Ia	DS0	3.8	0.8	110	0.45
Ia	DS0
Ia	DS0
Ia	DS0	4.1	0.82	118	0.4
Ia	DS0
Ia	DS0
Ia	DS10	3.1	0.58	48	0.82
Ia	DS10
Ia	DS10
Ia	DS10	2.8	0.55	41	0.88
Ia	DS10
Ia	DS10
Ia	DS10	2.5	0.52	35	0.92
Ia	DS10
Ia	DS10
Ia	DS10	2.3	0.49	28	0.95
Ia	DS10
Ia	DS10
Ia	DS10	2	0.46	23	0.98
Ia	DS10
Ia	DS10
Ia	DS20	2.6	0.53	35	0.88
Ia	DS20
Ia	DS20
Ia	DS20	2.2	0.47	28	0.93
Ia	DS20
Ia	DS20
Ia	DS20	1.7	0.4	19	0.97
Ia	DS20
Ia	DS20
Ia	DS20	1.3	0.34	11	0.99
Ia	DS20
Ia	DS20
Ia	DS20	1	0.3	6	1
Ia	DS20
Ia	DS20
Ia	DS30	2.1	0.42	27	1.02
Ia	DS30
Ia	DS30
Ia	DS30	1	0.28	9	1.25
Ia	DS30
Ia	DS30
Ia	DS30	1.8	0.38	22	1.1
Ia	DS30
Ia	DS30
Ia	DS30	0.7	0.23	4	1.32
Ia	DS30
Ia	DS30
Ia	DS30	1.4	0.33	15	1.18
Ia	DS30
Ia	DS30
Ia	DS40	1.8	0.38	22	1.15
Ia	DS40
Ia	DS40
Ia	DS40	0.8	0.24	7	1.45
Ia	DS40
Ia	DS40
Ia	DS40	1.52	0.34	18	1.25
Ia	DS40
Ia	DS40
Ia	DS40	0.5	0.19	3	1.55
Ia	DS40
Ia	DS40
Ia	DS40	1.1	0.29	12	1.35
Ia	DS40
Ia	DS40
Ia	DS50	1.4	0.32	18	1.35
Ia	DS50
Ia	DS50
Ia	DS50	0.5	0.18	5	1.65
Ia	DS50
Ia	DS50
Ia	DS50	1.1	0.28	14	1.45
Ia	DS50
Ia	DS50
Ia	DS50	0.3	0.14	2	1.75
Ia	DS50
Ia	DS50
Ia	DS50	0.8	0.23	9	1.55
Ia	DS50
Ia	DS50
Ia	RE10	2.2	0.46	35	0.95
Ia	RE10
Ia	RE10
Ia	RE10	1.3	0.31	15	1.25
Ia	RE10
Ia	RE10
Ia	RE10	1.9	0.41	28	1.05
Ia	RE10
Ia	RE10
Ia	RE10	1	0.26	9	1.35
Ia	RE10
Ia	RE10
Ia	RE10	1.6	0.36	22	1.15
Ia	RE10
Ia	RE10
Av	DS0	4.3	0.83	115	0.4
Av	DS0
Av	DS0
Av	DS0	4.2	0.82	112	0.43
Av	DS0
Av	DS0
Av	DS0	4.4	0.84	120	0.38
Av	DS0
Av	DS0
Av	DS0	4.1	0.81	110	0.45
Av	DS0
Av	DS0
Av	DS0	4.3	0.83	118	0.42
Av	DS0
Av	DS0
Av	DS10	3.8	0.68	62	0.75
Av	DS10
Av	DS10
Av	DS10	3.5	0.65	55	0.82
Av	DS10
Av	DS10
Av	DS10	3.2	0.61	48	0.88
Av	DS10
Av	DS10
Av	DS10	3	0.58	43	0.92
Av	DS10
Av	DS10
Av	DS10	2.7	0.55	38	0.96
Av	DS10
Av	DS10
Av	DS20	3.2	0.62	48	0.82
Av	DS20
Av	DS20
Av	DS20	2.8	0.57	40	0.88
Av	DS20
Av	DS20
Av	DS20	2.4	0.52	32	0.93
Av	DS20
Av	DS20
Av	DS20	2	0.47	25	0.97
Av	DS20
Av	DS20
Av	DS20	1.6	0.41	18	0.99
Av	DS20
Av	DS20
Av	DS30	2.3	0.53	32	0.95
Av	DS30
Av	DS30
Av	DS30	1.4	0.38	15	1.18
Av	DS30
Av	DS30
Av	DS30	2	0.48	28	1.02
Av	DS30
Av	DS30
Av	DS30	1	0.32	9	1.25
Av	DS30
Av	DS30
Av	DS30	1.7	0.43	21	1.1
Av	DS30
Av	DS30
Av	DS40	1.8	0.48	25	1.25
Av	DS40
Av	DS40
Av	DS40	0.9	0.33	10	1.55
Av	DS40
Av	DS40
Av	DS40	1.5	0.43	20	1.35
Av	DS40
Av	DS40
Av	DS40	0.6	0.28	6	1.65
Av	DS40
Av	DS40
Av	DS40	1.2	0.38	15	1.45
Av	DS40
Av	DS40
Av	DS50	1.2	0.38	18	1.55
Av	DS50
Av	DS50
Av	DS50	0.4	0.23	5	1.85
Av	DS50
Av	DS50
Av	DS50	0.9	0.33	12	1.65
Av	DS50
Av	DS50
Av	DS50	0.3	0.18	3	1.95
Av	DS50
Av	DS50
Av	DS50	0.6	0.28	8	1.75
Av	DS50
Av	DS50
Av	RE10	2.2	0.58	38	0.95
Av	RE10
Av	RE10
Av	RE10	1.3	0.43	18	1.25
Av	RE10
Av	RE10
Av	RE10	1.9	0.53	32	1.05
Av	RE10
Av	RE10
Av	RE10	1	0.38	12	1.35
Av	RE10
Av	RE10
Av	RE10	1.6	0.48	25	1.15
Av	RE10
Av	RE10
Ai	DS0	4.2	0.83	118	0.42
Ai	DS0
Ai	DS0
Ai	DS0	4.1	0.82	115	0.45
Ai	DS0
Ai	DS0
Ai	DS0	4.3	0.84	122	0.4
Ai	DS0
Ai	DS0
Ai	DS0	4	0.81	116	0.48
Ai	DS0
Ai	DS0
Ai	DS0	4.2	0.83	120	0.43
Ai	DS0
Ai	DS0
Ai	DS10	3.9	0.73	88	0.62
Ai	DS10
Ai	DS10
Ai	DS10	3.7	0.7	82	0.68
Ai	DS10
Ai	DS10
Ai	DS10	3.5	0.68	78	0.72
Ai	DS10
Ai	DS10
Ai	DS10	3.6	0.69	80	0.7
Ai	DS10
Ai	DS10
Ai	DS10	3.4	0.66	75	0.75
Ai	DS10
Ai	DS10
Ai	DS20	3.2	0.6	62	0.81
Ai	DS20
Ai	DS20
Ai	DS20	2.9	0.55	54	0.88
Ai	DS20
Ai	DS20
Ai	DS20	2.5	0.49	43	0.93
Ai	DS20
Ai	DS20
Ai	DS20	2.1	0.43	32	0.97
Ai	DS20
Ai	DS20
Ai	DS20	1.8	0.38	22	0.98
Ai	DS20
Ai	DS20
Ai	DS30	1.4	0.38	48	1.12
Ai	DS30
Ai	DS30
Ai	DS30	0.6	0.26	50	1.35
Ai	DS30
Ai	DS30
Ai	DS30	1.2	0.35	54	1.2
Ai	DS30
Ai	DS30
Ai	DS30	0.4	0.21	62	1.42
Ai	DS30
Ai	DS30
Ai	DS30	0.9	0.31	49	1.28
Ai	DS30
Ai	DS30
Ai	DS40	1.2	0.35	42	1.25
Ai	DS40
Ai	DS40
Ai	DS40	0.5	0.22	21	1.55
Ai	DS40
Ai	DS40
Ai	DS40	0.9	0.31	37	1.35
Ai	DS40
Ai	DS40
Ai	DS40	0.3	0.18	13	1.65
Ai	DS40
Ai	DS40
Ai	DS40	0.7	0.27	29	1.45
Ai	DS40
Ai	DS40
Ai	DS50	0.9	0.3	35	1.45
Ai	DS50
Ai	DS50
Ai	DS50	0.3	0.18	14	1.75
Ai	DS50
Ai	DS50
Ai	DS50	0.6	0.26	28	1.55
Ai	DS50
Ai	DS50
Ai	DS50	0.2	0.14	8	1.85
Ai	DS50
Ai	DS50
Ai	DS50	0.4	0.22	21	1.65
Ai	DS50
Ai	DS50
Ai	RE10	1.6	0.42	55	1.05
Ai	RE10
Ai	RE10
Ai	RE10	0.8	0.3	29	1.35
Ai	RE10
Ai	RE10
Ai	RE10	1.3	0.38	47	1.15
Ai	RE10
Ai	RE10
Ai	RE10	0.5	0.25	20	1.45
Ai	RE10
Ai	RE10
Ai	RE10	1	0.34	38	1.25
Ai	RE10
Ai	RE10
