# Supplementary material for: Hydraulic–physiological coordination predicts drought recovery: evidence from ten dry–hot valley species
Source: Front Plant Sci. 2025 Dec 15;16:1715687. doi: 10.3389/fpls.2025.1715687 (PMC12745455; doi:10.3389/fpls.2025.1715687)
Supplement: Supplementary file 1 [file DataSheet1.zip › Data Sheet 1/Integration of nitrogen and phosphorus use efficiency data from plant leaves.xlsx]

## Sheet: Sheet1
Plant	Period	PNUE	PUE
Cf	DS0	19.1	19.4
Cf	DS0	19.1	19.4
Cf	DS0	19.3	19.5
Cf	DS0	19.4	19.3
Cf	DS0	19.5	19.4
Cf	DS0	19.1	19.3
Cf	DS0	19.8	19.6
Cf	DS0	19.5	19.1
Cf	DS0	19.6	19.8
Cf	DS0	19.3	19.3
Cf	DS10	18.2	18.2
Cf	DS10	18	18
Cf	DS10	18.3	18.3
Cf	DS10	18.1	18.1
Cf	DS10	18.2	18.2
Cf	DS10	18.2	18.2
Cf	DS10	18	18
Cf	DS10	18.3	18.3
Cf	DS10	18.1	18.1
Cf	DS10	18.2	18.2
Cf	DS20	18.2	18.2
Cf	DS20	18	18
Cf	DS20	18.3	18.3
Cf	DS20	18.1	18.1
Cf	DS20	18.2	18.2
Cf	DS20	18	18
Cf	DS20	18.3	18.3
Cf	DS20	17.9	17.9
Cf	DS20	18.2	18.2
Cf	DS20	18.4	18.4
Cf	DS30	18.2	18.2
Cf	DS30	18.1	18.1
Cf	DS30	18.3	18.3
Cf	DS30	17.8	17.8
Cf	DS30	18.1	18.1
Cf	DS30	18.4	18.4
Cf	DS30	18.3	18.3
Cf	DS30	17.9	17.9
Cf	DS30	18.1	18.1
Cf	DS30	17.5	17.5
Cf	DS40	15.1	15.1
Cf	DS40	13.2	13.2
Cf	DS40	10.8	10.8
Cf	DS40	8.9	8.9
Cf	DS40	16.8	16.8
Cf	DS40	17.8	17.8
Cf	DS40	14.8	14.8
Cf	DS40	12.9	12.9
Cf	DS40	10.3	10.3
Cf	DS40	9.2	9.2
Cf	DS50	17.1	17.1
Cf	DS50	16.7	16.7
Cf	DS50	15.5	15.5
Cf	DS50	13.4	13.4
Cf	DS50	10.9	10.9
Cf	DS50	8.5	8.5
Cf	DS50	16.5	16.5
Cf	DS50	17.2	17.2
Cf	DS50	14.6	14.6
Cf	DS50	13.1	13.1
Cf	RE10	11.1	11.1
Cf	RE10	16.7	8.7
Cf	RE10	16.9	16.9
Cf	RE10	17	17
Cf	RE10	15	15
Cf	RE10	13	13
Cf	RE10	10.7	10.7
Cf	RE10	18.6	8.6
Cf	RE10	17	17
Cf	RE10	16	14
Ec	DS0	17.5	17.5
Ec	DS0	17.4	17.6
Ec	DS0	17.6	17.1
Ec	DS0	17.7	17.5
Ec	DS0	17.9	17.8
Ec	DS0	17.5	17.2
Ec	DS0	17.8	17.9
Ec	DS0	17.1	17.2
Ec	DS0	17.7	17.6
Ec	DS0	17.8	17.5
Ec	DS10	16.5	16.5
Ec	DS10	16.2	16.2
Ec	DS10	16.8	16.8
Ec	DS10	16.3	16.3
Ec	DS10	16.4	16.4
Ec	DS10	16.5	16.5
Ec	DS10	16.2	16.2
Ec	DS10	16.8	16.8
Ec	DS10	16.3	16.3
Ec	DS10	16.4	16.4
Ec	DS20	16.5	16.5
Ec	DS20	16.2	16.2
Ec	DS20	16.8	16.8
Ec	DS20	16.3	16.3
Ec	DS20	16.4	16.4
Ec	DS20	16.3	16.3
Ec	DS20	16.6	16.6
Ec	DS20	16.1	16.1
Ec	DS20	16.5	16.5
Ec	DS20	16.7	16.7
Ec	DS30	16.4	16.4
Ec	DS30	16.2	16.2
Ec	DS30	16.5	16.5
Ec	DS30	16.1	16.1
Ec	DS30	16.4	16.4
Ec	DS30	16.7	16.7
Ec	DS30	16.6	16.6
Ec	DS30	16.2	16.2
Ec	DS30	16.6	16.6
Ec	DS30	15.8	15.8
Ec	DS40	12.5	12.5
Ec	DS40	9.8	9.8
Ec	DS40	7.1	7.1
Ec	DS40	5.3	5.3
Ec	DS40	12.2	12.2
Ec	DS40	16.1	16.1
Ec	DS40	12.2	12.2
Ec	DS40	9.5	9.5
Ec	DS40	6.7	6.7
Ec	DS40	5.7	5.7
Ec	DS50	12.5	12.5
Ec	DS50	15	15
Ec	DS50	12.8	12.8
Ec	DS50	10.1	10.1
Ec	DS50	7.3	7.3
Ec	DS50	4.9	4.9
Ec	DS50	11.9	11.9
Ec	DS50	15.5	15.5
Ec	DS50	12	12
Ec	DS50	9.9	9.9
Ec	RE10	7.6	7.6
Ec	RE10	5.1	5.1
Ec	RE10	12.3	12.3
Ec	RE10	15.3	15.3
Ec	RE10	12.3	12.3
Ec	RE10	10	10
Ec	RE10	7.2	7.2
Ec	RE10	4.8	4.8
Ec	RE10	12	12
Ec	RE10	13	13
Sd	DS0	18.8	18.5
Sd	DS0	18.6	18.6
Sd	DS0	18.4	18.1
Sd	DS0	18.7	18.7
Sd	DS0	18.1	18.8
Sd	DS0	18.9	18.2
Sd	DS0	18.4	18.6
Sd	DS0	18.5	18.8
Sd	DS0	18.7	18.2
Sd	DS0	18.7	18.8
Sd	DS10	17.4	17.8
Sd	DS10	18.7	18.1
Sd	DS10	17.8	17.5
Sd	DS10	17.2	17.7
Sd	DS10	17.6	17.9
Sd	DS10	17.8	17.8
Sd	DS10	18.1	18.1
Sd	DS10	17.5	17.5
Sd	DS10	17.7	17.7
Sd	DS10	17.9	17.9
Sd	DS20	17.8	17.8
Sd	DS20	18.1	18.1
Sd	DS20	17.5	17.5
Sd	DS20	17.7	17.7
Sd	DS20	17.9	17.9
Sd	DS20	18	18
Sd	DS20	17.8	17.8
Sd	DS20	17.7	17.7
Sd	DS20	18	18
Sd	DS20	17.8	17.8
Sd	DS30	17.9	17.9
Sd	DS30	18.1	18.1
Sd	DS30	17.7	17.7
Sd	DS30	17.8	17.8
Sd	DS30	18	18
Sd	DS30	17.9	17.9
Sd	DS30	17.9	17.9
Sd	DS30	18	18
Sd	DS30	18.1	18.1
Sd	DS30	17.5	17.5
Sd	DS40	13.2	13.2
Sd	DS40	8.1	8.1
Sd	DS40	5.8	5.8
Sd	DS40	4.4	4.4
Sd	DS40	10.7	10.7
Sd	DS40	17.2	17.2
Sd	DS40	12.8	12.8
Sd	DS40	7.7	7.7
Sd	DS40	5.3	5.3
Sd	DS40	3.9	3.9
Sd	DS50	10.9	10.9
Sd	DS50	16.9	16.9
Sd	DS50	13.5	13.5
Sd	DS50	8.4	8.4
Sd	DS50	6.1	6.1
Sd	DS50	4.1	4.1
Sd	DS50	10.5	10.5
Sd	DS50	17.1	17.1
Sd	DS50	12.6	12.6
Sd	DS50	7.8	7.8
Sd	RE10	5.6	5.6
Sd	RE10	3.7	3.7
Sd	RE10	10.8	10.8
Sd	RE10	17.3	17.3
Sd	RE10	13	13
Sd	RE10	8	8
Sd	RE10	5.9	5.9
Sd	RE10	4	4
Sd	RE10	10.6	10.6
Sd	RE10	11	12
Vn	DS0	16.4	16.7
Vn	DS0	16.4	16.7
Vn	DS0	16.4	16.7
Vn	DS0	16.4	16.9
Vn	DS0	16.4	16.2
Vn	DS0	16.4	16.3
Vn	DS0	16.4	16.5
Vn	DS0	16.4	16.7
Vn	DS0	16.4	16.4
Vn	DS0	16.4	16.7
Vn	DS10	15.7	15.7
Vn	DS10	15.3	15.3
Vn	DS10	16	16
Vn	DS10	15.8	15.8
Vn	DS10	15.9	15.9
Vn	DS10	15.7	15.7
Vn	DS10	15.3	15.3
Vn	DS10	16	16
Vn	DS10	15.8	15.8
Vn	DS10	15.9	15.9
Vn	DS20	15.7	15.7
Vn	DS20	15.3	15.3
Vn	DS20	16	16
Vn	DS20	15.8	15.8
Vn	DS20	15.9	15.9
Vn	DS20	15.5	15.5
Vn	DS20	15.6	15.6
Vn	DS20	15.7	15.7
Vn	DS20	15.6	15.6
Vn	DS20	16	16
Vn	DS30	15.8	15.8
Vn	DS30	15.9	15.9
Vn	DS30	15.5	15.5
Vn	DS30	15.7	15.7
Vn	DS30	15.8	15.8
Vn	DS30	15.9	15.9
Vn	DS30	15.6	15.6
Vn	DS30	15.8	15.8
Vn	DS30	15.9	15.9
Vn	DS30	14.2	14.2
Vn	DS40	12.1	12.1
Vn	DS40	10.5	10.5
Vn	DS40	8.3	8.3
Vn	DS40	6.1	6.1
Vn	DS40	12	12
Vn	DS40	14.5	14.5
Vn	DS40	11.8	11.8
Vn	DS40	10.2	10.2
Vn	DS40	7.9	7.9
Vn	DS40	5.8	5.8
Vn	DS50	12.3	12.3
Vn	DS50	13.8	13.8
Vn	DS50	12.4	12.4
Vn	DS50	10.8	10.8
Vn	DS50	8.6	8.6
Vn	DS50	6.3	6.3
Vn	DS50	11.7	11.7
Vn	DS50	14	14
Vn	DS50	11.9	11.9
Vn	DS50	10.3	10.3
Vn	RE10	8.1	8.1
Vn	RE10	5.9	5.9
Vn	RE10	12.1	12.1
Vn	RE10	14.3	14.3
Vn	RE10	12	12
Vn	RE10	10.4	10.4
Vn	RE10	8.4	8.4
Vn	RE10	6	6
Vn	RE10	12.2	12.2
Vn	RE10	12	12
Rh	DS0	20.5	20.5
Rh	DS0	20.7	20.5
Rh	DS0	20.4	20.5
Rh	DS0	20.2	20.5
Rh	DS0	20.1	20.5
Rh	DS0	20.8	20.5
Rh	DS0	20.9	20.5
Rh	DS0	20.2	20.5
Rh	DS0	20.3	20.5
Rh	DS0	20.6	20.5
Rh	DS10	19.7	19.3
Rh	DS10	19.8	19.6
Rh	DS10	19	19
Rh	DS10	19.2	19.2
Rh	DS10	19.4	19.4
Rh	DS10	19.3	19.3
Rh	DS10	19.6	19.6
Rh	DS10	19	19
Rh	DS10	19.2	19.2
Rh	DS10	19.4	19.4
Rh	DS20	19.3	19.3
Rh	DS20	19.6	19.6
Rh	DS20	19	19
Rh	DS20	19.2	19.2
Rh	DS20	19.4	19.4
Rh	DS20	19.1	19.1
Rh	DS20	19.4	19.4
Rh	DS20	19.3	19.3
Rh	DS20	19.2	19.2
Rh	DS20	19.3	19.3
Rh	DS30	19.3	19.3
Rh	DS30	19.1	19.1
Rh	DS30	19.4	19.4
Rh	DS30	19.3	19.3
Rh	DS30	19.1	19.1
Rh	DS30	19.2	19.2
Rh	DS30	19.4	19.4
Rh	DS30	19	19
Rh	DS30	19.5	19.5
Rh	DS30	17.8	17.8
Rh	DS40	13.5	13.5
Rh	DS40	8.2	8.2
Rh	DS40	6.8	6.8
Rh	DS40	4	4
Rh	DS40	9.5	9.5
Rh	DS40	17.5	17.5
Rh	DS40	13.2	13.2
Rh	DS40	7.8	7.8
Rh	DS40	6.3	6.3
Rh	DS40	3.6	3.6
Rh	DS50	9.8	9.8
Rh	DS50	16.9	16.9
Rh	DS50	13.8	13.8
Rh	DS50	8.5	8.5
Rh	DS50	7.1	7.1
Rh	DS50	4.3	4.3
Rh	DS50	9.2	9.2
Rh	DS50	17.2	17.2
Rh	DS50	13.3	13.3
Rh	DS50	7.9	7.9
Rh	RE10	7.6	7.6
Rh	RE10	3.8	3.8
Rh	RE10	9.6	9.6
Rh	RE10	17	17
Rh	RE10	13.6	13.6
Rh	RE10	8.1	8.1
Rh	RE10	6.9	6.9
Rh	RE10	4.1	4.1
Rh	RE10	9.4	9.4
Rh	RE10	10	9
Ea	DS0	18.5	18.8
Ea	DS0	18.9	18.8
Ea	DS0	18.7	18.9
Ea	DS0	18.2	18.3
Ea	DS0	18.4	18.2
Ea	DS0	18.9	18.5
Ea	DS0	18.8	18.4
Ea	DS0	18.7	18.6
Ea	DS0	18.9	18.1
Ea	DS0	18.9	18.3
Ea	DS10	17.5	17.5
Ea	DS10	17.8	17.8
Ea	DS10	17.2	17.2
Ea	DS10	17.4	17.4
Ea	DS10	17.6	17.6
Ea	DS10	17.5	17.5
Ea	DS10	17.8	17.8
Ea	DS10	17.2	17.2
Ea	DS10	17.4	17.4
Ea	DS10	17.6	17.6
Ea	DS20	17.5	17.5
Ea	DS20	17.8	17.8
Ea	DS20	17.2	17.2
Ea	DS20	17.4	17.4
Ea	DS20	17.6	17.6
Ea	DS20	17.3	17.3
Ea	DS20	17.6	17.6
Ea	DS20	17.5	17.5
Ea	DS20	17.2	17.2
Ea	DS20	17.5	17.5
Ea	DS30	17.3	17.3
Ea	DS30	17.5	17.5
Ea	DS30	17.4	17.4
Ea	DS30	17.5	17.5
Ea	DS30	17.3	17.3
Ea	DS30	17.4	17.4
Ea	DS30	17.6	17.6
Ea	DS30	17.2	17.2
Ea	DS30	17.7	17.7
Ea	DS30	15.8	15.8
Ea	DS40	12.1	12.1
Ea	DS40	9.8	9.8
Ea	DS40	7.4	7.4
Ea	DS40	5	5
Ea	DS40	13.2	13.2
Ea	DS40	15.5	15.5
Ea	DS40	11.8	11.8
Ea	DS40	9.5	9.5
Ea	DS40	7	7
Ea	DS40	4.7	4.7
Ea	DS50	13.5	13.5
Ea	DS50	14.9	14.9
Ea	DS50	12.4	12.4
Ea	DS50	10.1	10.1
Ea	DS50	7.7	7.7
Ea	DS50	5.3	5.3
Ea	DS50	12.9	12.9
Ea	DS50	15.2	15.2
Ea	DS50	11.9	11.9
Ea	DS50	9.6	9.6
Ea	RE10	7.3	7.3
Ea	RE10	4.9	4.9
Ea	RE10	13.3	13.3
Ea	RE10	15	15
Ea	RE10	12.2	12.2
Ea	RE10	9.9	9.9
Ea	RE10	7.5	7.5
Ea	RE10	5.1	5.1
Ea	RE10	13.1	13.1
Ea	RE10	12	12
Cm	DS0	17.7	17.8
Cm	DS0	17.5	17.7
Cm	DS0	17.4	17.3
Cm	DS0	17.8	17.1
Cm	DS0	17.1	17.5
Cm	DS0	17.4	17.6
Cm	DS0	17.3	17.2
Cm	DS0	17.2	17.8
Cm	DS0	17.9	17.3
Cm	DS0	17.6	17.4
Cm	DS10	16.2	16.2
Cm	DS10	15.9	15.9
Cm	DS10	16.4	16.4
Cm	DS10	16.1	16.1
Cm	DS10	16.3	16.3
Cm	DS10	16.2	16.2
Cm	DS10	15.9	15.9
Cm	DS10	16.4	16.4
Cm	DS10	16.1	16.1
Cm	DS10	16.3	16.3
Cm	DS20	16.2	16.2
Cm	DS20	15.9	15.9
Cm	DS20	16.4	16.4
Cm	DS20	16.1	16.1
Cm	DS20	16.3	16.3
Cm	DS20	16	16
Cm	DS20	16.3	16.3
Cm	DS20	16.2	16.2
Cm	DS20	16.1	16.1
Cm	DS20	16.2	16.2
Cm	DS30	16.3	16.3
Cm	DS30	15.9	15.9
Cm	DS30	16.4	16.4
Cm	DS30	16	16
Cm	DS30	16.1	16.1
Cm	DS30	16.2	16.2
Cm	DS30	16	16.3
Cm	DS30	15.9	15.9
Cm	DS30	16.4	16.4
Cm	DS30	14.5	14.5
Cm	DS40	10	10
Cm	DS40	6.8	6.8
Cm	DS40	4.1	4.1
Cm	DS40	2.9	2.9
Cm	DS40	8.8	8.8
Cm	DS40	14.2	14.2
Cm	DS40	9.7	9.7
Cm	DS40	6.4	6.4
Cm	DS40	3.7	3.7
Cm	DS40	2.4	2.4
Cm	DS50	9.1	9.1
Cm	DS50	13.6	13.6
Cm	DS50	10.3	10.3
Cm	DS50	7.1	7.1
Cm	DS50	4.6	4.6
Cm	DS50	3.2	3.2
Cm	DS50	8.5	8.5
Cm	DS50	13.9	13.9
Cm	DS50	9.8	9.8
Cm	DS50	6.6	6.6
Cm	RE10	4.2	4.2
Cm	RE10	2.7	2.7
Cm	RE10	8.9	8.9
Cm	RE10	13.7	13.7
Cm	RE10	10.1	10.1
Cm	RE10	6.9	6.9
Cm	RE10	4.4	4.4
Cm	RE10	2.8	2.8
Cm	RE10	8.7	8.7
Cm	RE10	8	8
Ia	DS0	16.7	17.7
Ia	DS0	16.8	17.5
Ia	DS0	16.2	17.2
Ia	DS0	16.1	17.1
Ia	DS0	16.9	17.8
Ia	DS0	16.2	17.7
Ia	DS0	16.1	17.5
Ia	DS0	16.7	17.9
Ia	DS0	16.7	17.2
Ia	DS0	16.7	17.3
Ia	DS10	15.8	15.8
Ia	DS10	15.5	15.5
Ia	DS10	16	16
Ia	DS10	15.7	15.7
Ia	DS10	15.9	15.9
Ia	DS10	15.8	15.8
Ia	DS10	15.5	15.5
Ia	DS10	16	16
Ia	DS10	15.7	15.7
Ia	DS10	15.9	15.9
Ia	DS20	15.8	15.8
Ia	DS20	15.5	15.5
Ia	DS20	16	16
Ia	DS20	15.7	15.7
Ia	DS20	15.9	15.9
Ia	DS20	15.6	15.6
Ia	DS20	15.9	15.9
Ia	DS20	15.7	15.7
Ia	DS20	15.8	15.8
Ia	DS20	15.8	15.8
Ia	DS30	15.9	15.9
Ia	DS30	15.6	15.6
Ia	DS30	15.7	15.7
Ia	DS30	15.6	15.6
Ia	DS30	15.8	15.8
Ia	DS30	15.7	15.7
Ia	DS30	15.9	15.9
Ia	DS30	15.5	15.5
Ia	DS30	16	16
Ia	DS30	14	14
Ia	DS40	9.8	9.8
Ia	DS40	5.5	5.5
Ia	DS40	3.9	3.9
Ia	DS40	2.5	2.5
Ia	DS40	7.2	7.2
Ia	DS40	13.7	13.7
Ia	DS40	9.5	9.5
Ia	DS40	5.1	5.1
Ia	DS40	3.4	3.4
Ia	DS40	2.1	2.1
Ia	DS50	7.5	7.5
Ia	DS50	13.1	13.1
Ia	DS50	10	10
Ia	DS50	5.8	5.8
Ia	DS50	4.2	4.2
Ia	DS50	2.8	2.8
Ia	DS50	6.9	6.9
Ia	DS50	13.4	13.4
Ia	DS50	9.6	9.6
Ia	DS50	5.3	5.3
Ia	RE10	3.7	3.7
Ia	RE10	2.3	2.3
Ia	RE10	7.3	7.3
Ia	RE10	13.2	13.2
Ia	RE10	9.9	9.9
Ia	RE10	5.6	5.6
Ia	RE10	4	4
Ia	RE10	2.4	2.4
Ia	RE10	7.1	7.1
Ia	RE10	8	7
Av	DS0	19.4	20.6
Av	DS0	19.6	20.3
Av	DS0	19.5	20.1
Av	DS0	19.1	20.4
Av	DS0	19.4	20.5
Av	DS0	19.3	20.7
Av	DS0	19.1	20.8
Av	DS0	19.7	20.2
Av	DS0	19.6	20.3
Av	DS0	19.5	20.4
Av	DS10	18	18
Av	DS10	17.7	17.7
Av	DS10	18.2	18.2
Av	DS10	17.9	17.9
Av	DS10	18.1	18.1
Av	DS10	18	18
Av	DS10	17.7	17.7
Av	DS10	18.2	18.2
Av	DS10	17.9	17.9
Av	DS10	18.1	18.1
Av	DS20	18	18
Av	DS20	17.7	17.7
Av	DS20	18.2	18.2
Av	DS20	17.9	17.9
Av	DS20	18.1	18.1
Av	DS20	17.8	17.8
Av	DS20	18	18
Av	DS20	17.9	17.9
Av	DS20	18	18
Av	DS20	18	18
Av	DS30	18.1	18.1
Av	DS30	17.8	17.8
Av	DS30	18.1	18.1
Av	DS30	18	18
Av	DS30	17.9	17.9
Av	DS30	18	18
Av	DS30	18.1	18.1
Av	DS30	17.8	17.8
Av	DS30	18.2	18.2
Av	DS30	16.5	16.5
Av	DS40	14.3	14.3
Av	DS40	12.1	12.1
Av	DS40	9.6	9.6
Av	DS40	7.2	7.2
Av	DS40	15	15
Av	DS40	16.8	16.8
Av	DS40	14	14
Av	DS40	11.8	11.8
Av	DS40	9.1	9.1
Av	DS40	7.5	7.5
Av	DS50	15.3	15.3
Av	DS50	15.7	15.7
Av	DS50	14.6	14.6
Av	DS50	12.4	12.4
Av	DS50	9.8	9.8
Av	DS50	6.8	6.8
Av	DS50	14.7	14.7
Av	DS50	16.2	16.2
Av	DS50	14.1	14.1
Av	DS50	12	12
Av	RE10	9.9	9.9
Av	RE10	7.1	7.1
Av	RE10	15.1	15.1
Av	RE10	16	16
Av	RE10	14.4	14.4
Av	RE10	12.2	12.2
Av	RE10	9.7	9.7
Av	RE10	6.9	6.9
Av	RE10	15.2	15.2
Av	RE10	14	15
Ai	DS0	16.5	17.6
Ai	DS0	16.7	17.4
Ai	DS0	16.8	17.3
Ai	DS0	16.7	17.2
Ai	DS0	16.1	17.6
Ai	DS0	16.8	17.8
Ai	DS0	16.3	17.6
Ai	DS0	16.6	17.1
Ai	DS0	16.7	17.9
Ai	DS0	16.1	17.6
Ai	DS10	15.5	15.5
Ai	DS10	15.2	15.2
Ai	DS10	15.7	15.7
Ai	DS10	15.4	15.4
Ai	DS10	15.6	15.6
Ai	DS10	15.5	15.5
Ai	DS10	15.2	15.2
Ai	DS10	15.7	15.7
Ai	DS10	15.4	15.4
Ai	DS10	15.6	15.6
Ai	DS20	15.5	15.5
Ai	DS20	15.2	15.2
Ai	DS20	15.7	15.7
Ai	DS20	15.4	15.4
Ai	DS20	15.6	15.6
Ai	DS20	15.3	15.3
Ai	DS20	15.6	15.6
Ai	DS20	15.5	15.5
Ai	DS20	15.4	15.4
Ai	DS20	15.5	15.5
Ai	DS30	15.8	15.8
Ai	DS30	15.6	15.6
Ai	DS30	15.3	15.3
Ai	DS30	15.4	15.4
Ai	DS30	15.5	15.5
Ai	DS30	15.6	15.6
Ai	DS30	15.6	15.6
Ai	DS30	15.3	15.3
Ai	DS30	15.7	15.7
Ai	DS30	14	14
Ai	DS40	12.2	12.2
Ai	DS40	10	10
Ai	DS40	8.1	8.1
Ai	DS40	6	6
Ai	DS40	11.5	11.5
Ai	DS40	14.3	14.3
Ai	DS40	11.9	11.9
Ai	DS40	9.7	9.7
Ai	DS40	7.8	7.8
Ai	DS40	6.3	6.3
Ai	DS50	11.8	11.8
Ai	DS50	13.6	13.6
Ai	DS50	12.5	12.5
Ai	DS50	10.3	10.3
Ai	DS50	8.4	8.4
Ai	DS50	5.6	5.6
Ai	DS50	11.2	11.2
Ai	DS50	13.9	13.9
Ai	DS50	12	12
Ai	DS50	9.8	9.8
Ai	RE10	8.2	8.2
Ai	RE10	5.9	5.9
Ai	RE10	11.6	11.6
Ai	RE10	13.7	13.7
Ai	RE10	12.3	12.3
Ai	RE10	10.1	10.1
Ai	RE10	8.3	8.3
Ai	RE10	5.7	5.7
Ai	RE10	11.4	11.4
Ai	RE10	13	13
