# Supplementary material for: Hydraulic–physiological coordination predicts drought recovery: evidence from ten dry–hot valley species
Source: Front Plant Sci. 2025 Dec 15;16:1715687. doi: 10.3389/fpls.2025.1715687 (PMC12745455; doi:10.3389/fpls.2025.1715687)
Supplement: Supplementary file 1 [file DataSheet1.zip › Data Sheet 1/Integration of plant functional indicators.xlsx]

## Sheet: Sheet1
Plant	Plant height	Ground diameter	crown width	relative water content	Leaf dry matter content	Specific Leaf Area	root/shoot ratio
Cf	DS0	32.4	0.68	0.34	92.8	21.2	205	0.35
Cf	DS0
Cf	DS0
Cf	DS0	30.9	0.65	0.26	91.5	20.6	198	0.33
Cf	DS0
Cf	DS0
Cf	DS0	34.1	0.72	0.27	93.6	21.4	215	0.35
Cf	DS0
Cf	DS0
Cf	DS0	31.5	0.66	0.26	90.9	20.9	190	0.37
Cf	DS0
Cf	DS0
Cf	DS0	33.2	0.7	0.27	94.1	21.2	210	0.39
Cf	DS0
Cf	DS0
Cf	DS10	22.5	0.45	0.26	86.7	22.9	165	0.33
Cf	DS10
Cf	DS10
Cf	DS10	20.8	0.42	0.27	83.2	23.1	158	0.41
Cf	DS10
Cf	DS10
Cf	DS10	19.3	0.38	0.33	79.5	27.8	142	0.47
Cf	DS10
Cf	DS10
Cf	DS10	18.1	0.35	0.33	76.9	26.1	135	0.52
Cf	DS10
Cf	DS10
Cf	DS10	16.7	0.32	0.33	74.3	26	128	0.58
Cf	DS10
Cf	DS10
Cf	DS20	18.7	0.39	0.346	72.5	27.5	142	0.76
Cf	DS20
Cf	DS20
Cf	DS20	16.9	0.35	0.374	68.3	31.7	134	0.97
Cf	DS20
Cf	DS20
Cf	DS20	15.2	0.31	0.468	62.1	37.9	122	0.91
Cf	DS20
Cf	DS20
Cf	DS20	13.4	0.28	0.535	57.8	42.2	108	1.3
Cf	DS20
Cf	DS20
Cf	DS20	11.6	0.24	0.57	52.4	47.6	95	1.36
Cf	DS20
Cf	DS20
Cf	DS30	13.5	1.35	0.438	58.2	41.8	65.3	0.634
Cf	DS30
Cf	DS30
Cf	DS30	11.9	1.21	0.443	53.7	46.3	59.8	0.715
Cf	DS30
Cf	DS30
Cf	DS30	12.8	1.28	0.438	56.4	43.6	62.1	0.681
Cf	DS30
Cf	DS30
Cf	DS30	13.1	1.38	0.458	55.1	44.9	63.5	0.657
Cf	DS30
Cf	DS30
Cf	DS30	14.2	1.43	0.453	57.9	42.1	68.7	0.598
Cf	DS30
Cf	DS30
Cf	DS40	15.8	2.1	0.524	41.3	41.2	53.2	0.67
Cf	DS40
Cf	DS40
Cf	DS40	13.5	1.8	0.533	38.2	40.2	54.7	0.73
Cf	DS40
Cf	DS40
Cf	DS40	14.3	1.9	0.526	39.8	40.5	55.4	0.71
Cf	DS40
Cf	DS40
Cf	DS40	13.1	1.9	0.525	37.8	40.8	52.6	0.69
Cf	DS40
Cf	DS40
Cf	DS40	12.9	1.7	0.534	37.5	39.8	56.8	0.76
Cf	DS40
Cf	DS40
Cf	DS50	11.2	1.6	0.559	32.4	38.3	48.3	0.83
Cf	DS50
Cf	DS50
Cf	DS50	10.1	1.5	0.571	30.5	37.6	49.8	0.89
Cf	DS50
Cf	DS50
Cf	DS50	10.5	1.5	0.569	30.9	37.8	50.1	0.87
Cf	DS50
Cf	DS50
Cf	DS50	11	1.7	0.561	31.8	38.1	47.6	0.85
Cf	DS50
Cf	DS50
Cf	DS50	9.8	1.4	0.574	29.3	37.2	51.7	0.91
Cf	DS50
Cf	DS50
Cf	RE10	18.9	2.5	0.474	54.7	43.2	63.5	0.62
Cf	RE10
Cf	RE10
Cf	RE10	17.9	2.3	0.459	52.4	42.5	64.8	0.68
Cf	RE10
Cf	RE10
Cf	RE10	18.2	2.4	0.473	53.1	42.8	65.2	0.66
Cf	RE10
Cf	RE10
Cf	RE10	18.7	2.6	0.458	53.9	43	62.7	0.64
Cf	RE10
Cf	RE10
Cf	RE10	17.4	2.2	0.462	51.3	42.3	66.9	0.71
Cf	RE10
Cf	RE10
Ec	DS0	28.7	0.58	0.27	92.5	19.3	112	0.51
Ec	DS0
Ec	DS0
Ec	DS0	29.4	0.62	0.28	93.1	20.2	98	0.52
Ec	DS0
Ec	DS0
Ec	DS0	30.1	0.65	0.28	94	20.8	85	0.54
Ec	DS0
Ec	DS0
Ec	DS0	27.9	0.6	0.27	91.8	19.7	95	0.53
Ec	DS0
Ec	DS0
Ec	DS0	31.2	0.68	0.29	94.5	20.9	86	0.56
Ec	DS0
Ec	DS0
Ec	DS10	19.2	0.42	0.28	85.3	20.9	82	0.38
Ec	DS10
Ec	DS10
Ec	DS10	18.5	0.38	0.34	82.1	25.1	68	0.5
Ec	DS10
Ec	DS10
Ec	DS10	17.8	0.35	0.33	79.6	26.9	56	0.51
Ec	DS10
Ec	DS10
Ec	DS10	16.4	0.33	0.35	77.8	25.5	68	0.46
Ec	DS10
Ec	DS10
Ec	DS10	15.9	0.31	0.34	75.2	27.3	67	0.5
Ec	DS10
Ec	DS10
Ec	DS20	16.8	0.38	0.48	72.5	26.2	51.3	0.51
Ec	DS20
Ec	DS20
Ec	DS20	13.1	0.28	0.51	59.2	31.8	47.1	0.68
Ec	DS20
Ec	DS20
Ec	DS20	15.2	0.34	0.49	68.3	28.7	48.9	0.58
Ec	DS20
Ec	DS20
Ec	DS20	11.3	0.24	0.59	54.7	34.1	49.8	0.75
Ec	DS20
Ec	DS20
Ec	DS20	14.5	0.31	0.5	63.8	29.5	54.2	0.62
Ec	DS20
Ec	DS20
Ec	DS30	11.2	1.42	0.508	58.7	41.3	38.5	0.655
Ec	DS30
Ec	DS30
Ec	DS30	9.8	1.28	0.518	53.4	46.6	34.7	1
Ec	DS30
Ec	DS30
Ec	DS30	10.7	1.35	0.504	56.9	43.1	36.2	0.759
Ec	DS30
Ec	DS30
Ec	DS30	11.5	1.45	0.515	55.1	44.9	37.6	0.825
Ec	DS30
Ec	DS30
Ec	DS30	12.1	1.52	0.526	57.8	42.2	40.1	0.714
Ec	DS30
Ec	DS30
Ec	DS40	15.2	1.9	0.489	46.5	31.5	48.1	0.65
Ec	DS40
Ec	DS40
Ec	DS40	14.2	1.8	0.5	44.3	30.5	49.7	0.7
Ec	DS40
Ec	DS40
Ec	DS40	14.6	1.8	0.494	45.1	30.8	49.3	0.68
Ec	DS40
Ec	DS40
Ec	DS40	15	2	0.494	45.9	31.1	48.6	0.67
Ec	DS40
Ec	DS40
Ec	DS40	13.9	1.7	0.5	43.8	30.2	50.2	0.72
Ec	DS40
Ec	DS40
Ec	DS50	11.2	1.6	0.559	32.4	23.8	46.2	0.82
Ec	DS50
Ec	DS50
Ec	DS50	10.1	1.5	0.571	30.5	23	47.8	0.87
Ec	DS50
Ec	DS50
Ec	DS50	10.5	1.5	0.569	30.9	23.2	47.5	0.85
Ec	DS50
Ec	DS50
Ec	DS50	11	1.7	0.561	31.8	23.5	46.8	0.83
Ec	DS50
Ec	DS50
Ec	DS50	9.8	1.4	0.574	29.3	22.7	48.3	0.89
Ec	DS50
Ec	DS50
Ec	RE10	18.5	2.2	0.508	54.1	20.7	51.7	0.58
Ec	RE10
Ec	RE10
Ec	RE10	17.6	2.1	0.504	52.2	20.1	53.1	0.63
Ec	RE10
Ec	RE10
Ec	RE10	17.9	2.1	0.508	52.8	20.3	52.9	0.61
Ec	RE10
Ec	RE10
Ec	RE10	18.2	2.3	0.508	53.5	20.5	52.3	0.6
Ec	RE10
Ec	RE10
Ec	RE10	17.3	2	0.504	51.4	19.9	53.6	0.65
Ec	RE10
Ec	RE10
Sd	DS0	22.1	2.53	0.276	88.7	11.3	121	0.235
Sd	DS0
Sd	DS0
Sd	DS0	23.6	2.61	0.283	89.4	10.6	127	0.186
Sd	DS0
Sd	DS0
Sd	DS0	24.2	2.73	0.283	90.2	9.8	132	0.191
Sd	DS0
Sd	DS0
Sd	DS0	22.9	2.55	0.276	87.9	12.1	119	0.217
Sd	DS0
Sd	DS0
Sd	DS0	24.7	2.84	0.285	89.8	10.2	129	0.217
Sd	DS0
Sd	DS0
Sd	DS10	15.3	1.82	0.291	75.8	24.2	83	0.463
Sd	DS10
Sd	DS10
Sd	DS10	14.7	1.75	0.327	72.6	27.4	76	0.532
Sd	DS10
Sd	DS10
Sd	DS10	15.9	1.88	0.322	74.1	25.9	81	0.426
Sd	DS10
Sd	DS10
Sd	DS10	14.3	1.63	0.369	70.3	29.7	73	0.576
Sd	DS10
Sd	DS10
Sd	DS10	15.6	1.79	0.341	73.5	26.5	79	0.431
Sd	DS10
Sd	DS10
Sd	DS20	12.1	1.62	0.364	62.4	37.6	​68.5	0.51
Sd	DS20
Sd	DS20
Sd	DS20	11.3	1.51	0.375	59.8	40.2	​65.2	0.587
Sd	DS20
Sd	DS20
Sd	DS20	12.7	1.68	0.369	60.9	39.1	​71.8	0.483
Sd	DS20
Sd	DS20
Sd	DS20	10.5	1.39	0.413	55.2	44.8	​60.3	0.605
Sd	DS20
Sd	DS20
Sd	DS20	11.9	1.58	0.435	57.1	42.9	​ ​63.9	0.51
Sd	DS20
Sd	DS20
Sd	DS30	9.8	1.34	0.446	48.3	51.7	52.4	0.582
Sd	DS30
Sd	DS30
Sd	DS30	8.6	1.18	0.462	42.1	57.9	47.3	0.638
Sd	DS30
Sd	DS30
Sd	DS30	9.1	1.27	0.459	45.6	54.4	49.7	0.623
Sd	DS30
Sd	DS30
Sd	DS30	9.5	1.31	0.472	43.9	56.1	50.8	0.594
Sd	DS30
Sd	DS30
Sd	DS30	10.3	1.42	0.452	46.8	53.2	54.1	0.561
Sd	DS30
Sd	DS30
Sd	DS40	11.2	2.1	0.467	41.3	38.5	45.6	0.67
Sd	DS40
Sd	DS40
Sd	DS40	10.1	1.8	0.471	38.2	38.1	42.7	0.73
Sd	DS40
Sd	DS40
Sd	DS40	10.5	1.9	0.466	39.8	37.2	43.9	0.71
Sd	DS40
Sd	DS40
Sd	DS40	11	1.9	0.467	37.8	38.5	44.1	0.69
Sd	DS40
Sd	DS40
Sd	DS40	9.8	1.7	0.47	37.5	37.7	46.3	0.76
Sd	DS40
Sd	DS40
Sd	DS50	15.8	1.6	0.515	32.4	30.2	41.2	0.83
Sd	DS50
Sd	DS50
Sd	DS50	13.5	1.5	0.524	30.5	31.3	38.4	0.89
Sd	DS50
Sd	DS50
Sd	DS50	14.3	1.5	0.523	30.9	29.8	39.7	0.87
Sd	DS50
Sd	DS50
Sd	DS50	13.1	1.7	0.515	31.8	27.4	40.1	0.85
Sd	DS50
Sd	DS50
Sd	DS50	12.9	1.4	0.525	29.3	28.5	42.5	0.91
Sd	DS50
Sd	DS50
Sd	RE10	18.9	2.5	0.456	54.7	31.2	79.8	0.62
Sd	RE10
Sd	RE10
Sd	RE10	17.9	2.3	0.459	52.4	33.5	80.2	0.68
Sd	RE10
Sd	RE10
Sd	RE10	18.2	2.4	0.461	53.1	36.6	81.4	0.66
Sd	RE10
Sd	RE10
Sd	RE10	18.7	2.6	0.458	53.9	35.7	78.9	0.64
Sd	RE10
Sd	RE10
Sd	RE10	17.4	2.2	0.462	51.3	32.7	77.6	0.71
Sd	RE10
Sd	RE10
Vn	DS0	22	2.5	0.27	89.5	10.5	120	0.23
Vn	DS0
Vn	DS0
Vn	DS0	23.5	2.6	0.28	90.2	9.8	125	0.18
Vn	DS0
Vn	DS0
Vn	DS0	24	2.7	0.28	91	9	130	0.19
Vn	DS0
Vn	DS0
Vn	DS0	22.8	2.5	0.27	88.7	11.3	118	0.2
Vn	DS0
Vn	DS0
Vn	DS0	24.5	2.8	0.28	90.5	9.5	128	0.21
Vn	DS0
Vn	DS0
Vn	DS10	15.2	1.8	0.28	78.3	21.7	85	0.44
Vn	DS10
Vn	DS10
Vn	DS10	14.8	1.7	0.34	73.6	26.4	78	0.56
Vn	DS10
Vn	DS10
Vn	DS10	16	1.9	0.33	75.2	24.8	82	0.42
Vn	DS10
Vn	DS10
Vn	DS10	14.5	1.6	0.35	71.5	28.5	75	0.53
Vn	DS10
Vn	DS10
Vn	DS10	15.5	1.8	0.34	74.8	25.2	80	0.43
Vn	DS10
Vn	DS10
Vn	DS20	14.5	1.6	0.4	62.4	23.5	72	0.51
Vn	DS20
Vn	DS20
Vn	DS20	11.5	1.1	0.48	53.2	29.8	49	0.72
Vn	DS20
Vn	DS20
Vn	DS20	13.2	1.4	0.45	58.9	25.3	65	0.58
Vn	DS20
Vn	DS20
Vn	DS20	10.3	0.9	0.56	49.6	32.4	41	0.79
Vn	DS20
Vn	DS20
Vn	DS20	12.8	1.3	0.51	55.7	27.1	58	0.64
Vn	DS20
Vn	DS20
Vn	DS30	12.1	1.2	0.59	47.3	35.2	36	0.88
Vn	DS30
Vn	DS30
Vn	DS30	10.5	1	0.64	43.2	37.5	31	0.97
Vn	DS30
Vn	DS30
Vn	DS30	11.8	1.1	0.62	45.1	36.8	33	0.92
Vn	DS30
Vn	DS30
Vn	DS30	11.2	1.1	0.61	46	34.9	35	0.91
Vn	DS30
Vn	DS30
Vn	DS30	13	1.3	0.57	49.5	33.7	39	0.84
Vn	DS30
Vn	DS30
Vn	DS40	9.8	0.8	0.68	39.5	40.1	27	1.05
Vn	DS40
Vn	DS40
Vn	DS40	7.9	0.6	0.75	34	44.3	19	1.23
Vn	DS40
Vn	DS40
Vn	DS40	8.5	0.7	0.72	36.3	42.5	23	1.15
Vn	DS40
Vn	DS40
Vn	DS40	9.3	0.8	0.7	38.2	39.8	25	1.1
Vn	DS40
Vn	DS40
Vn	DS40	10.2	0.9	0.65	41.8	38.6	29	0.98
Vn	DS40
Vn	DS40
Vn	DS50	7.5	0.6	0.78	32.8	45.8	18	1.32
Vn	DS50
Vn	DS50
Vn	DS50	5.9	0.4	0.85	27.9	50.2	12	1.55
Vn	DS50
Vn	DS50
Vn	DS50	6.8	0.5	0.82	30.5	48.1	15	1.42
Vn	DS50
Vn	DS50
Vn	DS50	7.1	0.6	0.8	31.7	44.9	17	1.38
Vn	DS50
Vn	DS50
Vn	DS50	8.2	0.7	0.74	35.3	43.5	21	1.22
Vn	DS50
Vn	DS50
Vn	RE10	12.8	1.3	0.48	58.7	28.5	55	0.62
Vn	RE10
Vn	RE10
Vn	RE10	11.2	1.1	0.53	54	32.3	47	0.74
Vn	RE10
Vn	RE10
Vn	RE10	12.3	1.2	0.51	56.2	30.1	51	0.68
Vn	RE10
Vn	RE10
Vn	RE10	12.5	1.3	0.49	59.3	27.6	58	0.6
Vn	RE10
Vn	RE10
Vn	RE10	13.5	1.4	0.45	61.5	26.8	62	0.55
Vn	RE10
Vn	RE10
Rh	DS0	75	6.8	0.3	92.5	26	235	0.33
Rh	DS0
Rh	DS0
Rh	DS0	78	7	0.3	93.1	26	245	0.34
Rh	DS0
Rh	DS0
Rh	DS0	73	6.5	0.3	91.8	26	220	0.32
Rh	DS0
Rh	DS0
Rh	DS0	76	6.9	0.3	92.7	25	240	0.33
Rh	DS0
Rh	DS0
Rh	DS0	80	7.2	0.3	93.5	26	255	0.35
Rh	DS0
Rh	DS0
Rh	DS10	62	5.2	0.34	75.6	35	115	0.64
Rh	DS10
Rh	DS10
Rh	DS10	58	4.8	0.4	68.9	45	98	0.66
Rh	DS10
Rh	DS10
Rh	DS10	60	5	0.39	70.2	45	105	0.67
Rh	DS10
Rh	DS10
Rh	DS10	55	4.5	0.39	66.7	40	85	0.63
Rh	DS10
Rh	DS10
Rh	DS10	59	4.9	0.39	71.4	43	108	0.67
Rh	DS10
Rh	DS10
Rh	DS20	49.5	3.8	0.453	61.2	55.9	89.6	3
Rh	DS20
Rh	DS20
Rh	DS20	43.7	3.2	0.497	57.8	79.6	76.3	2.84
Rh	DS20
Rh	DS20
Rh	DS20	46.2	3.5	0.511	55.1	82.3	82.4	2.79
Rh	DS20
Rh	DS20
Rh	DS20	38.4	2.9	0.514	50.6	77.1	68.7	3.29
Rh	DS20
Rh	DS20
Rh	DS20	41.6	3.1	0.548	53.3	80.7	73.5	3.12
Rh	DS20
Rh	DS20
Rh	DS30	36.3	2.15	0.474	69.5	30.5	45.2	1.043
Rh	DS30
Rh	DS30
Rh	DS30	34.9	1.97	0.471	65.2	34.8	41.5	1.215
Rh	DS30
Rh	DS30
Rh	DS30	35.7	2.08	0.483	67.8	32.2	43.6	1.128
Rh	DS30
Rh	DS30
Rh	DS30	36.8	2.19	0.486	66.7	33.3	44.9	1.092
Rh	DS30
Rh	DS30
Rh	DS30	37.1	2.24	0.492	68.9	31.1	47.3	0.987
Rh	DS30
Rh	DS30
Rh	DS40	32.5	1.8	0.526	38.2	30.4	52.6	0.68
Rh	DS40
Rh	DS40
Rh	DS40	31.3	1.7	0.543	35.6	29.3	53.9	0.75
Rh	DS40
Rh	DS40
Rh	DS40	31.8	1.6	0.534	36.5	29.7	54.3	0.73
Rh	DS40
Rh	DS40
Rh	DS40	32.1	1.9	0.533	37.1	30.1	51.8	0.71
Rh	DS40
Rh	DS40
Rh	DS40	31	1.5	0.544	34.9	29	55.7	0.78
Rh	DS40
Rh	DS40
Rh	DS50	25	3.3	0.405	65.5	19.6	70.8	0.29
Rh	DS50
Rh	DS50
Rh	DS50	24.7	3.2	0.402	65	19.1	69.6	0.31
Rh	DS50
Rh	DS50
Rh	DS50	25.3	3.4	0.405	65.9	19.9	71.5	0.28
Rh	DS50
Rh	DS50
Rh	DS50	25.5	3.5	0.405	66.1	20.2	72.2	0.27
Rh	DS50
Rh	DS50
Rh	DS50	25.7	3.6	0.406	66.4	20.3	73.1	0.26
Rh	DS50
Rh	DS50
Rh	RE10	25.2	3.4	0.404	65.8	19.7	71.3	1.3
Rh	RE10
Rh	RE10
Rh	RE10	24.9	3.3	0.405	65.2	19.3	70.1	1.32
Rh	RE10
Rh	RE10
Rh	RE10	25.5	3.5	0.407	66.1	20.1	72	1.29
Rh	RE10
Rh	RE10
Rh	RE10	25.7	3.6	0.408	66.3	20.3	72.5	1.26
Rh	RE10
Rh	RE10
Rh	RE10	25.9	3.7	0.409	66.7	20.4	73.6	1.27
Rh	RE10
Rh	RE10
Ea	DS0	68	6.8	0.3	93.7	30	135	0.63
Ea	DS0
Ea	DS0
Ea	DS0	70	7	0.3	94.2	29.8	142	0.64
Ea	DS0
Ea	DS0
Ea	DS0	72	7.2	0.3	94.8	30.2	148	0.66
Ea	DS0
Ea	DS0
Ea	DS0	69	6.9	0.3	93.9	29.9	139	0.62
Ea	DS0
Ea	DS0
Ea	DS0	75	7.5	0.3	95.1	30	155	0.67
Ea	DS0
Ea	DS0
Ea	DS10	58	5.8	0.33	82.5	35.2	92	0.57
Ea	DS10
Ea	DS10
Ea	DS10	55	5.5	0.37	78.3	40	85	0.61
Ea	DS10
Ea	DS10
Ea	DS10	53	5.3	0.39	75.6	42	78	0.59
Ea	DS10
Ea	DS10
Ea	DS10	50	5	0.39	73.8	42.3	75	0.57
Ea	DS10
Ea	DS10
Ea	DS10	56	5.6	0.39	77.2	43.1	81	0.61
Ea	DS10
Ea	DS10
Ea	DS20	34	4.8	0.41	68.5	29.3	85	0.62
Ea	DS20
Ea	DS20
Ea	DS20	25	3.4	0.43	55.7	36.8	61	0.75
Ea	DS20
Ea	DS20
Ea	DS20	31	4.2	0.43	63.8	31.2	76	0.68
Ea	DS20
Ea	DS20
Ea	DS20	22	3	0.44	51.4	39.5	54	0.8
Ea	DS20
Ea	DS20
Ea	DS20	28	3.8	0.43	59.2	34.1	68	0.71
Ea	DS20
Ea	DS20
Ea	DS30	28.5	3.5	0.51	47.3	41.8	45	0.92
Ea	DS30
Ea	DS30
Ea	DS30	21.5	2.6	0.57	37.5	46.9	29	1.09
Ea	DS30
Ea	DS30
Ea	DS30	26.2	3.2	0.53	44	43.5	39	0.97
Ea	DS30
Ea	DS30
Ea	DS30	19.2	2.3	0.59	34.2	48.6	25	1.15
Ea	DS30
Ea	DS30
Ea	DS30	23.8	2.9	0.55	40.8	45.2	34	1.03
Ea	DS30
Ea	DS30
Ea	DS40	23.2	2.5	0.62	31.5	50.3	21	1.32
Ea	DS40
Ea	DS40
Ea	DS40	16.5	1.8	0.68	24.7	54.8	14	1.51
Ea	DS40
Ea	DS40
Ea	DS40	21	2.2	0.64	29.2	51.8	18	1.38
Ea	DS40
Ea	DS40
Ea	DS40	14.2	1.5	0.7	22.5	56.3	12	1.57
Ea	DS40
Ea	DS40
Ea	DS40	18.8	2	0.66	27	53.3	16	1.44
Ea	DS40
Ea	DS40
Ea	DS50	18.5	1.8	0.73	20.8	58.5	10	1.68
Ea	DS50
Ea	DS50
Ea	DS50	11.8	1.2	0.79	15.9	63.5	6	1.91
Ea	DS50
Ea	DS50
Ea	DS50	16.3	1.6	0.75	19.2	60.2	8	1.76
Ea	DS50
Ea	DS50
Ea	DS50	9.5	1	0.81	14.2	65.2	5	1.98
Ea	DS50
Ea	DS50
Ea	DS50	14	1.4	0.77	17.5	61.8	7	1.83
Ea	DS50
Ea	DS50
Ea	RE10	30.2	4	0.46	62.8	33.5	73	0.7
Ea	RE10
Ea	RE10
Ea	RE10	22.5	3	0.49	50	40.2	53	0.87
Ea	RE10
Ea	RE10
Ea	RE10	27.5	3.7	0.47	58.5	35.8	66	0.76
Ea	RE10
Ea	RE10
Ea	RE10	20	2.6	0.5	45.8	42.5	47	0.92
Ea	RE10
Ea	RE10
Ea	RE10	25	3.3	0.48	54.3	38	59	0.81
Ea	RE10
Ea	RE10
Cm	DS0	52	5.2	0.3	91.5	20	198	0.5
Cm	DS0
Cm	DS0
Cm	DS0	54	5.4	0.3	92.3	19.8	205	0.52
Cm	DS0
Cm	DS0
Cm	DS0	55	5.5	0.3	93	20.2	210	0.54
Cm	DS0
Cm	DS0
Cm	DS0	53	5.3	0.3	91.8	19.9	202	0.52
Cm	DS0
Cm	DS0
Cm	DS0	56	5.6	0.3	93.5	20.1	215	0.56
Cm	DS0
Cm	DS0
Cm	DS10	38	3.8	0.28	78.2	25.4	145	0.38
Cm	DS10
Cm	DS10
Cm	DS10	36	3.5	0.34	73.5	31.3	128	0.44
Cm	DS10
Cm	DS10
Cm	DS10	34	3.2	0.33	68.9	31.3	112	0.45
Cm	DS10
Cm	DS10
Cm	DS10	32	3	0.35	65.4	31.7	105	0.4
Cm	DS10
Cm	DS10
Cm	DS10	35	3.4	0.34	70.1	31.8	120	0.44
Cm	DS10
Cm	DS10
Cm	DS20	26.5	0.65	0.34	88.3	28.8	158	0.18
Cm	DS20
Cm	DS20
Cm	DS20	25	0.62	0.35	87.6	29.5	152	0.2
Cm	DS20
Cm	DS20
Cm	DS20	27.8	0.68	0.33	89.7	28.8	165	0.16
Cm	DS20
Cm	DS20
Cm	DS20	26.8	0.66	0.34	89.1	28.8	162	0.17
Cm	DS20
Cm	DS20
Cm	DS20	29.2	0.72	0.34	90.5	29.3	172	0.14
Cm	DS20
Cm	DS20
Cm	DS30	24.6	0.6	0.42	78.2	33.5	132	0.28
Cm	DS30
Cm	DS30
Cm	DS30	22.8	0.57	0.44	75.3	35.2	121	0.35
Cm	DS30
Cm	DS30
Cm	DS30	25.4	0.63	0.41	80.1	33	138	0.26
Cm	DS30
Cm	DS30
Cm	DS30	26	0.65	0.4	81.5	32	145	0.24
Cm	DS30
Cm	DS30
Cm	DS30	23.2	0.58	0.43	76.8	34.5	125	0.32
Cm	DS30
Cm	DS30
Cm	DS40	21.3	0.52	0.5	63.5	38.2	92	0.46
Cm	DS40
Cm	DS40
Cm	DS40	22.5	0.55	0.48	67	36.5	108	0.39
Cm	DS40
Cm	DS40
Cm	DS40	20	0.5	0.52	60.8	39.5	85	0.52
Cm	DS40
Cm	DS40
Cm	DS40	21.8	0.53	0.49	65.1	37.2	102	0.42
Cm	DS40
Cm	DS40
Cm	DS40	19.8	0.48	0.53	59.2	40.1	78	0.58
Cm	DS40
Cm	DS40
Cm	DS50	18.2	0.43	0.62	52.8	42.5	65	0.68
Cm	DS50
Cm	DS50
Cm	DS50	19	0.46	0.58	57.2	40.5	78	0.58
Cm	DS50
Cm	DS50
Cm	DS50	17.5	0.41	0.64	49.5	43.8	59	0.74
Cm	DS50
Cm	DS50
Cm	DS50	18.5	0.44	0.6	54.6	41.2	70	0.65
Cm	DS50
Cm	DS50
Cm	DS50	16.8	0.39	0.65	47.3	44.5	55	0.81
Cm	DS50
Cm	DS50
Cm	RE10	28.2	0.68	0.36	85.2	29	155	0.16
Cm	RE10
Cm	RE10
Cm	RE10	30.5	0.76	0.33	91	27.8	175	0.11
Cm	RE10
Cm	RE10
Cm	RE10	27.5	0.66	0.37	83.6	30.2	149	0.19
Cm	RE10
Cm	RE10
Cm	RE10	26.8	0.65	0.36	84	29.5	160	0.18
Cm	RE10
Cm	RE10
Cm	RE10	29.8	0.73	0.34	89.2	28.5	168	0.13
Cm	RE10
Cm	RE10
Ia	DS0	18	0.38	0.1	89.7	8	275	0.75
Ia	DS0
Ia	DS0
Ia	DS0	20	0.4	0.1	91.4	8	300	0.82
Ia	DS0
Ia	DS0
Ia	DS0	19	0.42	0.11	90	9	278	0.67
Ia	DS0
Ia	DS0
Ia	DS0	17	0.37	0.1	88.9	8	288	0.61
Ia	DS0
Ia	DS0
Ia	DS0	21	0.45	0.11	91.7	8	325	0.68
Ia	DS0
Ia	DS0
Ia	DS10	11	0.28	0.28	61.5	25	56	0.97
Ia	DS10
Ia	DS10
Ia	DS10	10	0.25	0.34	57.1	30	48	1.12
Ia	DS10
Ia	DS10
Ia	DS10	12	0.3	0.33	59.3	29	52	1.11
Ia	DS10
Ia	DS10
Ia	DS10	9	0.22	0.35	54.5	28	43	1
Ia	DS10
Ia	DS10
Ia	DS10	10	0.26	0.34	58.8	32	50	1.14
Ia	DS10
Ia	DS10
Ia	DS20	8.2	0.23	0.48	53.2	60.7	78.5	1.7
Ia	DS20
Ia	DS20
Ia	DS20	7.5	0.2	0.489	49.8	65.3	72.3	2.21
Ia	DS20
Ia	DS20
Ia	DS20	9.1	0.25	0.494	51.6	62.1	84.7	1.84
Ia	DS20
Ia	DS20
Ia	DS20	6.3	0.18	0.546	44.5	68.9	65.2	2.27
Ia	DS20
Ia	DS20
Ia	DS20	7.8	0.22	0.541	47.1	63.8	70.5	2.21
Ia	DS20
Ia	DS20
Ia	DS30	14.2	1.88	0.461	63.4	36.6	58.3	0.794
Ia	DS30
Ia	DS30
Ia	DS30	12.8	1.68	0.464	59.2	40.8	51.4	1.161
Ia	DS30
Ia	DS30
Ia	DS30	13.5	1.79	0.461	61.7	38.3	54.9	0.926
Ia	DS30
Ia	DS30
Ia	DS30	14.7	1.94	0.481	60.5	39.5	56.8	0.972
Ia	DS30
Ia	DS30
Ia	DS30	15.1	2.03	0.474	62.9	37.1	61.7	0.827
Ia	DS30
Ia	DS30
Ia	DS40	15.2	1.9	0.56	46.5	31.5	48.1	0.65
Ia	DS40
Ia	DS40
Ia	DS40	14.2	1.8	0.571	44.3	30.5	49.7	0.7
Ia	DS40
Ia	DS40
Ia	DS40	14.6	1.8	0.563	45.1	30.8	49.3	0.68
Ia	DS40
Ia	DS40
Ia	DS40	15	2	0.562	45.9	31.1	48.6	0.67
Ia	DS40
Ia	DS40
Ia	DS40	13.9	1.7	0.573	43.8	30.2	50.2	0.72
Ia	DS40
Ia	DS40
Ia	DS50	11.8	1.6	0.632	38.4	35.2	46.2	0.82
Ia	DS50
Ia	DS50
Ia	DS50	10.8	1.5	0.645	36.1	34	47.8	0.87
Ia	DS50
Ia	DS50
Ia	DS50	11.2	1.5	0.641	36.9	34.3	47.5	0.85
Ia	DS50
Ia	DS50
Ia	DS50	11.5	1.7	0.636	37.6	34.7	46.8	0.83
Ia	DS50
Ia	DS50
Ia	DS50	10.5	1.4	0.65	35.3	33.5	48.3	0.89
Ia	DS50
Ia	DS50
Ia	RE10	18.5	2.2	0.533	54.1	26	51.7	0.58
Ia	RE10
Ia	RE10
Ia	RE10	17.6	2.1	0.53	52.2	25.1	53.1	0.63
Ia	RE10
Ia	RE10
Ia	RE10	17.9	2.1	0.534	52.8	25.4	52.9	0.61
Ia	RE10
Ia	RE10
Ia	RE10	18.2	2.3	0.533	53.5	25.7	52.3	0.6
Ia	RE10
Ia	RE10
Ia	RE10	17.3	2	0.53	51.4	24.9	53.6	0.65
Ia	RE10
Ia	RE10
Av	DS0	38	0.68	0.12	89.7	19	108	0.71
Av	DS0
Av	DS0
Av	DS0	40	0.7	0.12	90.2	19	102	0.76
Av	DS0
Av	DS0
Av	DS0	36	0.65	0.12	88.9	19	110	0.61
Av	DS0
Av	DS0
Av	DS0	39	0.69	0.12	90.6	19	113	0.75
Av	DS0
Av	DS0
Av	DS0	37	0.66	0.12	89.2	19	101	0.67
Av	DS0
Av	DS0
Av	DS10	25	0.45	0.33	73.3	30	67	2
Av	DS10
Av	DS10
Av	DS10	22	0.42	0.35	69	30	60	1.97
Av	DS10
Av	DS10
Av	DS10	24	0.47	0.37	70.4	30	63	2.14
Av	DS10
Av	DS10
Av	DS10	23	0.44	0.35	71.4	30	58	2
Av	DS10
Av	DS10
Av	DS10	26	0.46	0.35	72.7	28	71	2
Av	DS10
Av	DS10
Av	DS20	18.7	0.39	0.48	58.3	41.7	142	3
Av	DS20
Av	DS20
Av	DS20	16.9	0.35	0.508	53.6	46.4	134	2.84
Av	DS20
Av	DS20
Av	DS20	15.2	0.31	0.468	55.8	44.2	122	2.79
Av	DS20
Av	DS20
Av	DS20	13.4	0.28	0.535	49.1	50.9	108	3.29
Av	DS20
Av	DS20
Av	DS20	11.6	0.24	0.57	47.1	52.9	95	3.12
Av	DS20
Av	DS20
Av	DS30	9.8	1.25	0.48	52.3	47.7	35.8	0.78
Av	DS30
Av	DS30
Av	DS30	8.6	1.12	0.482	48.1	51.9	31.9	1.235
Av	DS30
Av	DS30
Av	DS30	9.2	1.18	0.473	50.7	49.3	33.5	0.921
Av	DS30
Av	DS30
Av	DS30	9.7	1.29	0.495	49.8	50.2	34.7	0.93
Av	DS30
Av	DS30
Av	DS30	10.5	1.37	0.482	51.9	48.1	38.2	0.809
Av	DS30
Av	DS30
Av	DS40	15.8	2.1	0.467	41.3	17.8	53.2	0.68
Av	DS40
Av	DS40
Av	DS40	13.5	1.8	0.471	38.2	17.1	54.7	0.73
Av	DS40
Av	DS40
Av	DS40	14.3	1.9	0.466	39.8	17.3	55.4	0.71
Av	DS40
Av	DS40
Av	DS40	13.1	1.9	0.467	37.8	17.6	52.6	0.69
Av	DS40
Av	DS40
Av	DS40	12.9	1.7	0.47	37.5	16.9	56.8	0.76
Av	DS40
Av	DS40
Av	DS50	11.2	1.6	0.559	32.4	23.8	48.3	0.83
Av	DS50
Av	DS50
Av	DS50	10.1	1.5	0.571	30.5	23	49.8	0.89
Av	DS50
Av	DS50
Av	DS50	10.5	1.5	0.569	30.9	23.2	50.1	0.87
Av	DS50
Av	DS50
Av	DS50	11	1.7	0.561	31.8	23.5	47.6	0.85
Av	DS50
Av	DS50
Av	DS50	9.8	1.4	0.574	29.3	22.7	51.7	0.91
Av	DS50
Av	DS50
Av	RE10	18.9	2.5	0.456	54.7	14.9	63.5	0.62
Av	RE10
Av	RE10
Av	RE10	17.9	2.3	0.459	52.4	14.5	64.8	0.68
Av	RE10
Av	RE10
Av	RE10	18.2	2.4	0.461	53.1	14.6	65.2	0.66
Av	RE10
Av	RE10
Av	RE10	18.7	2.6	0.458	53.9	14.8	62.7	0.64
Av	RE10
Av	RE10
Av	RE10	17.4	2.2	0.462	51.3	14.3	66.9	0.71
Av	RE10
Av	RE10
Ai	DS0	28	0.38	0.11	92.3	27	56	0.8
Ai	DS0
Ai	DS0
Ai	DS0	30	0.4	0.11	93.1	27	57	0.79
Ai	DS0
Ai	DS0
Ai	DS0	27	0.36	0.11	91.4	27	67	0.75
Ai	DS0
Ai	DS0
Ai	DS0	29	0.39	0.11	92.7	27	49	0.81
Ai	DS0
Ai	DS0
Ai	DS0	26	0.37	0.1	91.1	27	58	0.79
Ai	DS0
Ai	DS0
Ai	DS10	16	0.25	0.37	58.6	32	38	1.13
Ai	DS10
Ai	DS10
Ai	DS10	15	0.23	0.37	53.3	36	31	1.17
Ai	DS10
Ai	DS10
Ai	DS10	17	0.26	0.38	57.1	33	42	1.19
Ai	DS10
Ai	DS10
Ai	DS10	14	0.22	0.4	50	38	26	1.12
Ai	DS10
Ai	DS10
Ai	DS10	16	0.24	0.4	55.6	38	34	1.15
Ai	DS10
Ai	DS10
Ai	DS20	14	0.22	0.4	62.4	37.6	35	1.28
Ai	DS20
Ai	DS20
Ai	DS20	12	0.18	0.43	56.3	42.8	24	1.31
Ai	DS20
Ai	DS20
Ai	DS20	13	0.2	0.43	58.9	44	29	1.34
Ai	DS20
Ai	DS20
Ai	DS20	11	0.16	0.48	53.7	46.6	22	1.38
Ai	DS20
Ai	DS20
Ai	DS20	15	0.24	0.42	60.8	38	40	1.41
Ai	DS20
Ai	DS20
Ai	DS30	9.1	1.12	0.489	51.3	48.7	32.5	0.651
Ai	DS30
Ai	DS30
Ai	DS30	7.8	0.98	0.506	47.2	52.8	28.3	1.121
Ai	DS30
Ai	DS30
Ai	DS30	8.5	1.05	0.494	49.7	50.3	30.2	0.795
Ai	DS30
Ai	DS30
Ai	DS30	9.3	1.15	0.528	48.5	51.5	31.6	0.854
Ai	DS30
Ai	DS30
Ai	DS30	9.8	1.21	0.505	50.8	49.2	34.7	0.723
Ai	DS30
Ai	DS30
Ai	DS40	15.2	1.9	0.489	31.5	46.5	48.1	0.68
Ai	DS40
Ai	DS40
Ai	DS40	14.2	1.8	0.494	30.5	44.3	49.7	0.73
Ai	DS40
Ai	DS40
Ai	DS40	14.6	1.8	0.494	30.8	45.1	49.3	0.71
Ai	DS40
Ai	DS40
Ai	DS40	15	2	0.494	31.1	45.9	48.6	0.7
Ai	DS40
Ai	DS40
Ai	DS40	13.9	1.7	0.5	30.2	43.8	50.2	0.75
Ai	DS40
Ai	DS40
Ai	DS50	11.2	1.6	0.559	23.8	32.4	48.3	0.83
Ai	DS50
Ai	DS50
Ai	DS50	10.1	1.5	0.571	23	30.5	49.8	0.89
Ai	DS50
Ai	DS50
Ai	DS50	10.5	1.5	0.569	23.2	30.9	50.1	0.87
Ai	DS50
Ai	DS50
Ai	DS50	11	1.7	0.561	23.5	31.8	47.6	0.85
Ai	DS50
Ai	DS50
Ai	DS50	9.8	1.4	0.574	22.7	29.3	51.7	0.91
Ai	DS50
Ai	DS50
Ai	RE10	18.9	2.5	0.508	20.7	54.7	63.5	0.62
Ai	RE10
Ai	RE10
Ai	RE10	17.9	2.3	0.504	20.1	52.4	64.8	0.68
Ai	RE10
Ai	RE10
Ai	RE10	18.2	2.4	0.508	20.3	53.1	65.2	0.66
Ai	RE10
Ai	RE10
Ai	RE10	18.7	2.6	0.508	20.5	53.9	62.7	0.64
Ai	RE10
Ai	RE10
Ai	RE10	17.4	2.2	0.504	19.9	51.3	66.9	0.71
Ai	RE10
Ai	RE10
