# Supplementary material for: Hydraulic–physiological coordination predicts drought recovery: evidence from ten dry–hot valley species
Source: Front Plant Sci. 2025 Dec 15;16:1715687. doi: 10.3389/fpls.2025.1715687 (PMC12745455; doi:10.3389/fpls.2025.1715687)
Supplement: Supplementary file 1 [file DataSheet1.zip › Data Sheet 1/Integration of plant hydraulic traits.xlsx]

## Sheet: Sheet1
Plant	时期	Kh (kg·m⁻¹·s⁻¹·MPa⁻¹)	PLC (%)	P50 (MPa)	TLP (MPa)	HSM (MPa)
Cf	DS0	1.38	-1.6	-1.95	1.3	0.4
Cf	DS0	1.55	-1.7	-2.1	1.56	0.45
Cf	DS0	1.73	-1.8	-2.25	1.82	0.5
Cf	DS0	1.9	-1.9	-2.4	2.08	0.55
Cf	DS0	2.07	-2	-2.55	2.34	0.6
Cf	DS0	2.24	-2.1	-2.7	2.6	0.65
Cf	DS0	2.42	-2.2	-2.85	2.86	0.7
Cf	DS0	2.59	-2.3	-3	3.12	0.75
Cf	DS0	2.76	-2.4	-3.15	3.38	0.8
Cf	DS0	2.93	-2.5	-3.3	3.64	0.85
Cf	DS10	1.58	9.8	-3.65	-1.25	2.4
Cf	DS10	1.62	9.5	-3.62	-1.22	2.4
Cf	DS10	1.59	10.1	-3.68	-1.27	2.41
Cf	DS10	1.61	9.7	-3.63	-1.23	2.4
Cf	DS10	1.57	10	-3.66	-1.26	2.4
Cf	DS10	1.32	15.3	-3.7	-1.3	2.4
Cf	DS10	1.28	16.8	-3.75	-1.33	2.42
Cf	DS10	1.35	14.2	-3.68	-1.28	2.4
Cf	DS10	1.3	17	-3.72	-1.32	2.4
Cf	DS10	1.33	15.8	-3.69	-1.29	2.4
Cf	DS20	1.57	10.2	-3.63	-1.24	2.39
Cf	DS20	1.6	9.8	-3.6	-1.21	2.39
Cf	DS20	1.56	10.5	-3.65	-1.26	2.39
Cf	DS20	1.59	10	-3.61	-1.22	2.39
Cf	DS20	1.55	10.8	-3.64	-1.25	2.39
Cf	DS20	1.05	28.5	-3.85	-1.45	2.4
Cf	DS20	1.02	30.2	-3.9	-1.48	2.42
Cf	DS20	1.08	26.8	-3.82	-1.42	2.4
Cf	DS20	1	31.5	-3.88	-1.47	2.41
Cf	DS20	1.03	29	-3.83	-1.43	2.4
Cf	DS30	1.55	10.5	-3.62	-1.23	2.39
Cf	DS30	1.58	10.2	-3.59	-1.2	2.39
Cf	DS30	1.54	11	-3.63	-1.24	2.39
Cf	DS30	1.57	10.3	-3.6	-1.21	2.39
Cf	DS30	1.53	11.2	-3.62	-1.23	2.39
Cf	DS30	0.82	45	-4.05	-1.65	2.4
Cf	DS30	0.78	47.8	-4.12	-1.7	2.42
Cf	DS30	0.85	42.3	-4	-1.6	2.4
Cf	DS30	0.75	49.5	-4.1	-1.68	2.42
Cf	DS30	0.8	43.8	-4.02	-1.62	2.4
Cf	DS40	1.53	11	-3.6	-1.22	2.38
Cf	DS40	1.56	10.6	-3.57	-1.19	2.38
Cf	DS40	1.52	11.5	-3.61	-1.23	2.38
Cf	DS40	1.55	10.8	-3.58	-1.2	2.38
Cf	DS40	1.51	11.8	-3.6	-1.22	2.38
Cf	DS40	0.6	62	-4.25	-1.85	2.4
Cf	DS40	0.55	65.3	-4.35	-1.92	2.43
Cf	DS40	0.63	58.5	-4.18	-1.78	2.4
Cf	DS40	0.52	67.8	-4.3	-1.88	2.42
Cf	DS40	0.58	60.2	-4.2	-1.8	2.4
Cf	DS50	1.52	11.5	-3.58	-1.21	2.37
Cf	DS50	1.54	11.2	-3.55	-1.18	2.37
Cf	DS50	1.5	12	-3.59	-1.22	2.37
Cf	DS50	1.53	11.3	-3.56	-1.19	2.37
Cf	DS50	1.49	12.3	-3.58	-1.21	2.37
Cf	DS50	0.35	78.5	-4.5	-2.1	2.4
Cf	DS50	0.3	82	-4.62	-2.18	2.44
Cf	DS50	0.38	74	-4.4	-2	2.4
Cf	DS50	0.28	84.5	-4.58	-2.15	2.43
Cf	DS50	0.33	76.2	-4.45	-2.05	2.4
Cf	RE10	1.56	10	-3.63	-1.23	2.4
Cf	RE10	1.59	9.6	-3.6	-1.2	2.4
Cf	RE10	1.55	10.5	-3.65	-1.25	2.4
Cf	RE10	1.58	9.8	-3.61	-1.21	2.4
Cf	RE10	1.54	10.8	-3.64	-1.24	2.4
Cf	RE10	0.95	32	-3.9	-1.5	2.4
Cf	RE10	0.92	34.5	-3.95	-1.55	2.4
Cf	RE10	0.98	30	-3.85	-1.45	2.4
Cf	RE10	0.9	36.2	-4	-1.6	2.4
Cf	RE10	0.93	33	-3.92	-1.52	2.4
Ec	DS0	1.95	8.75	-3.62	-1.5	2.45
Ec	DS0	1.98	8.45	-3.59	-1.47	2.45
Ec	DS0	1.92	9.25	-3.65	-1.53	2.45
Ec	DS0	1.97	8.55	-3.6	-1.48	2.45
Ec	DS0	1.91	9.45	-3.64	-1.52	2.45
Ec	DS0	1.65	14.25	-3.7	-1.55	2.45
Ec	DS0	1.59	16.25	-3.72	-1.6	2.45
Ec	DS0	1.68	13.25	-3.64	-1.52	2.45
Ec	DS0	1.63	15.45	-3.7	-1.58	2.45
Ec	DS0	1.66	14.05	-3.66	-1.54	2.45
Ec	DS10	1.65	8.5	-3.8	-1.35	2.45
Ec	DS10	1.68	8.2	-3.77	-1.32	2.45
Ec	DS10	1.63	9	-3.83	-1.38	2.45
Ec	DS10	1.67	8.3	-3.78	-1.33	2.45
Ec	DS10	1.62	9.2	-3.82	-1.37	2.45
Ec	DS10	1.4	14	-3.85	-1.4	2.45
Ec	DS10	1.35	16	-3.9	-1.45	2.45
Ec	DS10	1.42	13	-3.82	-1.37	2.45
Ec	DS10	1.38	15.2	-3.88	-1.43	2.45
Ec	DS10	1.41	13.8	-3.84	-1.39	2.45
Ec	DS20	1.63	8.8	-3.78	-1.33	2.45
Ec	DS20	1.66	8.5	-3.75	-1.3	2.45
Ec	DS20	1.61	9.3	-3.8	-1.35	2.45
Ec	DS20	1.65	8.6	-3.76	-1.31	2.45
Ec	DS20	1.6	9.5	-3.79	-1.34	2.45
Ec	DS20	1.12	26	-4	-1.55	2.45
Ec	DS20	1.08	28.5	-4.08	-1.63	2.45
Ec	DS20	1.15	24	-3.95	-1.5	2.45
Ec	DS20	1.05	30	-4.05	-1.6	2.45
Ec	DS20	1.1	25.2	-3.98	-1.53	2.45
Ec	DS30	1.6	9.2	-3.75	-1.3	2.45
Ec	DS30	1.63	8.8	-3.72	-1.27	2.45
Ec	DS30	1.58	9.8	-3.78	-1.33	2.45
Ec	DS30	1.62	9	-3.73	-1.28	2.45
Ec	DS30	1.57	10	-3.76	-1.31	2.45
Ec	DS30	0.85	40	-4.2	-1.75	2.45
Ec	DS30	0.8	43.5	-4.3	-1.85	2.45
Ec	DS30	0.88	37	-4.15	-1.7	2.45
Ec	DS30	0.78	45.8	-4.28	-1.83	2.45
Ec	DS30	0.83	38.5	-4.18	-1.73	2.45
Ec	DS40	1.58	9.8	-3.72	-1.27	2.45
Ec	DS40	1.61	9.4	-3.69	-1.24	2.45
Ec	DS40	1.56	10.5	-3.75	-1.3	2.45
Ec	DS40	1.6	9.6	-3.7	-1.25	2.45
Ec	DS40	1.55	10.8	-3.73	-1.28	2.45
Ec	DS40	0.62	55	-4.4	-1.95	2.45
Ec	DS40	0.58	59	-4.52	-2.07	2.45
Ec	DS40	0.65	51.5	-4.35	-1.9	2.45
Ec	DS40	0.55	62.5	-4.48	-2.03	2.45
Ec	DS40	0.6	53.8	-4.38	-1.93	2.45
Ec	DS50	1.55	10.5	-3.7	-1.25	2.45
Ec	DS50	1.58	10	-3.67	-1.22	2.45
Ec	DS50	1.53	11.2	-3.72	-1.27	2.45
Ec	DS50	1.57	10.3	-3.68	-1.23	2.45
Ec	DS50	1.52	11.5	-3.7	-1.25	2.45
Ec	DS50	0.4	72	-4.65	-2.2	2.45
Ec	DS50	0.35	76.5	-4.78	-2.33	2.45
Ec	DS50	0.43	68	-4.58	-2.13	2.45
Ec	DS50	0.33	80	-4.75	-2.3	2.45
Ec	DS50	0.38	70.2	-4.62	-2.17	2.45
Ec	RE10	1.63	8.8	-3.78	-1.33	2.45
Ec	RE10	1.66	8.5	-3.75	-1.3	2.45
Ec	RE10	1.61	9.3	-3.8	-1.35	2.45
Ec	RE10	1.65	8.6	-3.76	-1.31	2.45
Ec	RE10	1.6	9.5	-3.79	-1.34	2.45
Ec	RE10	1.05	30	-4.05	-1.6	2.45
Ec	RE10	1.02	32.5	-4.1	-1.65	2.45
Ec	RE10	1.08	28	-4	-1.55	2.45
Ec	RE10	1	34.8	-4.12	-1.67	2.45
Ec	RE10	1.03	31.2	-4.07	-1.62	2.45
Sd	DS0	1.44	9.18	-1.63	-1.14	0.8
Sd	DS0	1.47	8.67	-1.6	-1.1	0.8
Sd	DS0	1.41	9.78	-1.66	-1.18	0.8
Sd	DS0	1.45	8.93	-1.61	-1.12	0.8
Sd	DS0	1.4	10.03	-1.64	-1.15	0.8
Sd	DS0	1.21	15.73	-1.68	-1.2	0.8
Sd	DS0	1.15	17.17	-1.73	-1.26	0.8
Sd	DS0	1.24	14.28	-1.66	-1.18	0.8
Sd	DS0	1.13	18.28	-1.7	-1.22	0.8
Sd	DS0	1.17	16.15	-1.67	-1.19	0.8
Sd	DS10	1.25	10.8	-1.75	-0.95	0.8
Sd	DS10	1.28	10.2	-1.72	-0.92	0.8
Sd	DS10	1.23	11.5	-1.78	-0.98	0.8
Sd	DS10	1.26	10.5	-1.73	-0.93	0.8
Sd	DS10	1.22	11.8	-1.76	-0.96	0.8
Sd	DS10	1.05	18.5	-1.8	-1	0.8
Sd	DS10	1	20.2	-1.85	-1.05	0.8
Sd	DS10	1.08	16.8	-1.78	-0.98	0.8
Sd	DS10	0.98	21.5	-1.82	-1.02	0.8
Sd	DS10	1.02	19	-1.79	-0.99	0.8
Sd	DS20	1.24	11.2	-1.73	-0.93	0.8
Sd	DS20	1.27	10.8	-1.7	-0.9	0.8
Sd	DS20	1.21	12	-1.75	-0.95	0.8
Sd	DS20	1.25	11	-1.71	-0.91	0.8
Sd	DS20	1.2	12.5	-1.74	-0.94	0.8
Sd	DS20	0.75	35	-2.05	-1.25	0.8
Sd	DS20	0.7	38.2	-2.12	-1.32	0.8
Sd	DS20	0.78	32.5	-2	-1.2	0.8
Sd	DS20	0.68	40.5	-2.1	-1.3	0.8
Sd	DS20	0.72	33.8	-2.02	-1.22	0.8
Sd	DS30	1.22	11.8	-1.7	-0.9	0.8
Sd	DS30	1.25	11.3	-1.67	-0.87	0.8
Sd	DS30	1.19	12.8	-1.72	-0.92	0.8
Sd	DS30	1.23	11.5	-1.68	-0.88	0.8
Sd	DS30	1.18	13.2	-1.7	-0.9	0.8
Sd	DS30	0.5	58	-2.35	-1.55	0.8
Sd	DS30	0.45	62.5	-2.45	-1.65	0.8
Sd	DS30	0.53	54	-2.28	-1.48	0.8
Sd	DS30	0.42	65.8	-2.42	-1.62	0.8
Sd	DS30	0.48	56.2	-2.32	-1.52	0.8
Sd	DS40	1.2	12.5	-1.68	-0.88	0.8
Sd	DS40	1.23	12	-1.65	-0.85	0.8
Sd	DS40	1.17	13.5	-1.7	-0.9	0.8
Sd	DS40	1.21	12.3	-1.66	-0.86	0.8
Sd	DS40	1.16	14	-1.68	-0.88	0.8
Sd	DS40	0.3	75.5	-2.65	-1.85	0.8
Sd	DS40	0.25	79.8	-2.78	-1.98	0.8
Sd	DS40	0.33	70.2	-2.58	-1.78	0.8
Sd	DS40	0.22	83.5	-2.75	-1.95	0.8
Sd	DS40	0.28	72.8	-2.62	-1.82	0.8
Sd	DS50	1.18	13.2	-1.65	-0.85	0.8
Sd	DS50	1.2	12.8	-1.62	-0.82	0.8
Sd	DS50	1.15	14.5	-1.67	-0.87	0.8
Sd	DS50	1.19	13	-1.63	-0.83	0.8
Sd	DS50	1.14	15	-1.65	-0.85	0.8
Sd	DS50	0.08	94.5	-3	-2.2	0.8
Sd	DS50	0.05	97.2	-3.15	-2.35	0.8
Sd	DS50	0.1	90	-2.9	-2.1	0.8
Sd	DS50	0.04	98.5	-3.1	-2.3	0.8
Sd	DS50	0.07	92.3	-2.95	-2.15	0.8
Sd	RE10	1.23	11	-1.71	-0.91	0.8
Sd	RE10	1.26	10.5	-1.68	-0.88	0.8
Sd	RE10	1.2	12	-1.73	-0.93	0.8
Sd	RE10	1.24	11.2	-1.69	-0.89	0.8
Sd	RE10	1.19	12.8	-1.72	-0.92	0.8
Sd	RE10	0.41	43	-2.1	-1.3	0.8
Sd	RE10	0.38	46.5	-2.18	-1.38	0.8
Sd	RE10	0.45	40	-2.05	-1.25	0.8
Sd	RE10	0.35	48.8	-2.15	-1.35	0.8
Sd	RE10	0.4	41.2	-2.08	-1.28	0.8
Vn	DS0	1.83	8.62	-2.5	-1.56	1.4
Vn	DS0	1.86	8.18	-2.47	-1.53	1.4
Vn	DS0	1.79	9.24	-2.53	-1.6	1.4
Vn	DS0	1.84	8.45	-2.48	-1.54	1.4
Vn	DS0	1.78	9.68	-2.51	-1.58	1.4
Vn	DS0	1.53	14.52	-2.55	-1.63	1.4
Vn	DS0	1.48	16.02	-2.6	-1.69	1.4
Vn	DS0	1.57	13.2	-2.53	-1.6	1.4
Vn	DS0	1.51	16.72	-2.57	-1.65	1.4
Vn	DS0	1.55	15.14	-2.54	-1.61	1.4
Vn	DS10	1.55	9.8	-2.65	-1.25	1.4
Vn	DS10	1.58	9.3	-2.62	-1.22	1.4
Vn	DS10	1.52	10.5	-2.68	-1.28	1.4
Vn	DS10	1.56	9.6	-2.63	-1.23	1.4
Vn	DS10	1.51	11	-2.66	-1.26	1.4
Vn	DS10	1.3	16.5	-2.7	-1.3	1.4
Vn	DS10	1.25	18.2	-2.75	-1.35	1.4
Vn	DS10	1.33	15	-2.68	-1.28	1.4
Vn	DS10	1.28	19	-2.72	-1.32	1.4
Vn	DS10	1.31	17.2	-2.69	-1.29	1.4
Vn	DS20	1.54	10.2	-2.63	-1.23	1.4
Vn	DS20	1.57	9.8	-2.6	-1.2	1.4
Vn	DS20	1.51	11.2	-2.65	-1.25	1.4
Vn	DS20	1.55	10	-2.61	-1.21	1.4
Vn	DS20	1.5	11.8	-2.64	-1.24	1.4
Vn	DS20	1.05	32	-2.85	-1.45	1.4
Vn	DS20	1	35.5	-2.92	-1.52	1.4
Vn	DS20	1.08	29.8	-2.82	-1.42	1.4
Vn	DS20	0.98	37.8	-2.9	-1.5	1.4
Vn	DS20	1.02	31.2	-2.83	-1.43	1.4
Vn	DS30	1.52	10.8	-2.6	-1.2	1.4
Vn	DS30	1.55	10.3	-2.57	-1.17	1.4
Vn	DS30	1.49	12	-2.62	-1.22	1.4
Vn	DS30	1.53	10.5	-2.58	-1.18	1.4
Vn	DS30	1.48	12.5	-2.6	-1.2	1.4
Vn	DS30	0.75	48.5	-3.05	-1.65	1.4
Vn	DS30	0.7	52.8	-3.15	-1.75	1.4
Vn	DS30	0.78	44.2	-2.98	-1.58	1.4
Vn	DS30	0.65	56.5	-3.12	-1.72	1.4
Vn	DS30	0.72	46	-3	-1.6	1.4
Vn	DS40	1.5	11.5	-2.58	-1.18	1.4
Vn	DS40	1.53	11	-2.55	-1.15	1.4
Vn	DS40	1.47	12.8	-2.6	-1.2	1.4
Vn	DS40	1.51	11.3	-2.56	-1.16	1.4
Vn	DS40	1.46	13.5	-2.58	-1.18	1.4
Vn	DS40	0.52	65	-3.25	-1.85	1.4
Vn	DS40	0.48	69.5	-3.38	-1.98	1.4
Vn	DS40	0.55	60.2	-3.18	-1.78	1.4
Vn	DS40	0.45	72.8	-3.35	-1.95	1.4
Vn	DS40	0.5	62.5	-3.22	-1.82	1.4
Vn	DS50	1.48	12.2	-2.55	-1.15	1.4
Vn	DS50	1.5	11.8	-2.52	-1.12	1.4
Vn	DS50	1.45	13.5	-2.57	-1.17	1.4
Vn	DS50	1.49	12	-2.53	-1.13	1.4
Vn	DS50	1.44	14.2	-2.55	-1.15	1.4
Vn	DS50	0.28	83	-3.5	-2.1	1.4
Vn	DS50	0.25	86.5	-3.62	-2.22	1.4
Vn	DS50	0.32	78.8	-3.42	-2.02	1.4
Vn	DS50	0.22	89.2	-3.58	-2.18	1.4
Vn	DS50	0.26	80.5	-3.45	-2.05	1.4
Vn	RE10	1.53	10	-2.61	-1.21	1.4
Vn	RE10	1.56	9.5	-2.58	-1.18	1.4
Vn	RE10	1.5	11.2	-2.63	-1.23	1.4
Vn	RE10	1.54	10.3	-2.59	-1.19	1.4
Vn	RE10	1.49	12	-2.62	-1.22	1.4
Vn	RE10	0.87	35.2	-2.92	-1.52	1.4
Vn	RE10	0.82	38.5	-2.98	-1.58	1.4
Vn	RE10	0.9	32	-2.88	-1.48	1.4
Vn	RE10	0.8	40.8	-3.02	-1.62	1.4
Vn	RE10	0.85	33.5	-2.95	-1.55	1.4
Rh	DS0	1.44	8.96	-1.45	-1.37	0.6
Rh	DS0	1.48	8.4	-1.42	-1.33	0.6
Rh	DS0	1.4	9.6	-1.48	-1.4	0.6
Rh	DS0	1.45	8.64	-1.43	-1.34	0.6
Rh	DS0	1.39	10	-1.46	-1.38	0.6
Rh	DS0	1.19	15.04	-1.5	-1.43	0.6
Rh	DS0	1.13	17.2	-1.55	-1.5	0.6
Rh	DS0	1.23	13.6	-1.48	-1.4	0.6
Rh	DS0	1.1	18.24	-1.52	-1.46	0.6
Rh	DS0	1.15	15.6	-1.49	-1.42	0.6
Rh	DS10	1.15	11.2	-1.65	-1.05	0.6
Rh	DS10	1.18	10.5	-1.62	-1.02	0.6
Rh	DS10	1.12	12	-1.68	-1.08	0.6
Rh	DS10	1.16	10.8	-1.63	-1.03	0.6
Rh	DS10	1.11	12.5	-1.66	-1.06	0.6
Rh	DS10	0.95	18.8	-1.7	-1.1	0.6
Rh	DS10	0.9	21.5	-1.75	-1.15	0.6
Rh	DS10	0.98	17	-1.68	-1.08	0.6
Rh	DS10	0.88	22.8	-1.72	-1.12	0.6
Rh	DS10	0.92	19.5	-1.69	-1.09	0.6
Rh	DS20	1.14	11.8	-1.63	-1.03	0.6
Rh	DS20	1.17	11.2	-1.6	-1	0.6
Rh	DS20	1.1	12.8	-1.65	-1.05	0.6
Rh	DS20	1.15	11.5	-1.61	-1.01	0.6
Rh	DS20	1.09	13.2	-1.64	-1.04	0.6
Rh	DS20	0.68	38.5	-1.95	-1.35	0.6
Rh	DS20	0.62	42.2	-2.02	-1.42	0.6
Rh	DS20	0.72	35	-1.9	-1.3	0.6
Rh	DS20	0.58	45.5	-2	-1.4	0.6
Rh	DS20	0.65	36.8	-1.92	-1.32	0.6
Rh	DS30	1.12	12.5	-1.6	-1	0.6
Rh	DS30	1.15	12	-1.57	-0.97	0.6
Rh	DS30	1.08	13.8	-1.62	-1.02	0.6
Rh	DS30	1.13	12.2	-1.58	-0.98	0.6
Rh	DS30	1.07	14	-1.6	-1	0.6
Rh	DS30	0.42	62	-2.25	-1.65	0.6
Rh	DS30	0.38	66.5	-2.35	-1.75	0.6
Rh	DS30	0.45	58.2	-2.18	-1.58	0.6
Rh	DS30	0.35	70.8	-2.32	-1.72	0.6
Rh	DS30	0.4	60.5	-2.22	-1.62	0.6
Rh	DS40	1.1	13.2	-1.58	-0.98	0.6
Rh	DS40	1.13	12.8	-1.55	-0.95	0.6
Rh	DS40	1.06	14.5	-1.6	-1	0.6
Rh	DS40	1.11	13	-1.56	-0.96	0.6
Rh	DS40	1.05	15.2	-1.58	-0.98	0.6
Rh	DS40	0.22	82.5	-2.55	-1.95	0.6
Rh	DS40	0.18	86.2	-2.68	-2.08	0.6
Rh	DS40	0.25	78	-2.48	-1.88	0.6
Rh	DS40	0.15	89.5	-2.65	-2.05	0.6
Rh	DS40	0.2	80.2	-2.52	-1.92	0.6
Rh	DS50	1.08	14	-1.55	-0.95	0.6
Rh	DS50	1.1	13.5	-1.52	-0.92	0.6
Rh	DS50	1.03	15.5	-1.57	-0.97	0.6
Rh	DS50	1.07	14.2	-1.53	-0.93	0.6
Rh	DS50	1.02	16	-1.55	-0.95	0.6
Rh	DS50	0.04	97.5	-3.05	-2.45	0.6
Rh	DS50	0.02	99.2	-3.18	-2.58	0.6
Rh	DS50	0.06	95	-2.95	-2.35	0.6
Rh	DS50	0.01	99.8	-3.15	-2.55	0.6
Rh	DS50	0.03	96.3	-3	-2.4	0.6
Rh	RE10	1.13	11.5	-1.61	-1.01	0.6
Rh	RE10	1.16	11	-1.58	-0.98	0.6
Rh	RE10	1.09	12.8	-1.63	-1.03	0.6
Rh	RE10	1.14	11.8	-1.59	-0.99	0.6
Rh	RE10	1.08	13.5	-1.62	-1.02	0.6
Rh	RE10	0.38	48.5	-2.15	-1.55	0.6
Rh	RE10	0.35	52	-2.22	-1.62	0.6
Rh	RE10	0.42	45	-2.08	-1.48	0.6
Rh	RE10	0.32	55.8	-2.2	-1.6	0.6
Rh	RE10	0.36	47.2	-2.12	-1.52	0.6
Ea	DS0	1.74	8.67	-2.4	-1.44	1.4
Ea	DS0	1.78	8.33	-2.37	-1.4	1.4
Ea	DS0	1.7	9.35	-2.43	-1.48	1.4
Ea	DS0	1.75	8.5	-2.38	-1.41	1.4
Ea	DS0	1.69	9.78	-2.41	-1.45	1.4
Ea	DS0	1.44	13.6	-2.45	-1.5	1.4
Ea	DS0	1.38	15.73	-2.5	-1.56	1.4
Ea	DS0	1.48	12.33	-2.43	-1.48	1.4
Ea	DS0	1.42	16.32	-2.47	-1.53	1.4
Ea	DS0	1.45	14.45	-2.44	-1.49	1.4
Ea	DS10	1.45	10.2	-2.55	-1.15	1.4
Ea	DS10	1.48	9.8	-2.52	-1.12	1.4
Ea	DS10	1.42	11	-2.58	-1.18	1.4
Ea	DS10	1.46	10	-2.53	-1.13	1.4
Ea	DS10	1.41	11.5	-2.56	-1.16	1.4
Ea	DS10	1.2	16	-2.6	-1.2	1.4
Ea	DS10	1.15	18.5	-2.65	-1.25	1.4
Ea	DS10	1.23	14.5	-2.58	-1.18	1.4
Ea	DS10	1.18	19.2	-2.62	-1.22	1.4
Ea	DS10	1.21	17	-2.59	-1.19	1.4
Ea	DS20	1.43	10.8	-2.53	-1.13	1.4
Ea	DS20	1.46	10.3	-2.5	-1.1	1.4
Ea	DS20	1.4	11.8	-2.55	-1.15	1.4
Ea	DS20	1.44	10.5	-2.51	-1.11	1.4
Ea	DS20	1.39	12.2	-2.54	-1.14	1.4
Ea	DS20	0.95	35.2	-2.75	-1.35	1.4
Ea	DS20	0.9	38.8	-2.82	-1.42	1.4
Ea	DS20	0.98	32.5	-2.72	-1.32	1.4
Ea	DS20	0.88	41.5	-2.8	-1.4	1.4
Ea	DS20	0.92	34	-2.73	-1.33	1.4
Ea	DS30	1.41	11.5	-2.5	-1.1	1.4
Ea	DS30	1.44	11	-2.47	-1.07	1.4
Ea	DS30	1.38	12.5	-2.52	-1.12	1.4
Ea	DS30	1.42	11.2	-2.48	-1.08	1.4
Ea	DS30	1.37	13	-2.5	-1.1	1.4
Ea	DS30	0.68	52.5	-2.95	-1.55	1.4
Ea	DS30	0.62	56.8	-3.05	-1.65	1.4
Ea	DS30	0.72	48.2	-2.88	-1.48	1.4
Ea	DS30	0.58	60.5	-3.02	-1.62	1.4
Ea	DS30	0.65	50	-2.92	-1.52	1.4
Ea	DS40	1.39	12	-2.48	-1.08	1.4
Ea	DS40	1.42	11.5	-2.45	-1.05	1.4
Ea	DS40	1.36	13.2	-2.5	-1.1	1.4
Ea	DS40	1.4	11.8	-2.46	-1.06	1.4
Ea	DS40	1.35	14	-2.48	-1.08	1.4
Ea	DS40	0.45	70	-3.15	-1.75	1.4
Ea	DS40	0.4	74.5	-3.28	-1.88	1.4
Ea	DS40	0.48	65.2	-3.08	-1.68	1.4
Ea	DS40	0.38	78.8	-3.25	-1.85	1.4
Ea	DS40	0.42	68.5	-3.12	-1.72	1.4
Ea	DS50	1.37	12.8	-2.45	-1.05	1.4
Ea	DS50	1.4	12.3	-2.42	-1.02	1.4
Ea	DS50	1.33	14.2	-2.47	-1.07	1.4
Ea	DS50	1.38	12.5	-2.43	-1.03	1.4
Ea	DS50	1.32	15	-2.45	-1.05	1.4
Ea	DS50	0.22	88.5	-3.4	-2	1.4
Ea	DS50	0.18	92	-3.52	-2.12	1.4
Ea	DS50	0.25	84.2	-3.32	-1.92	1.4
Ea	DS50	0.15	95.5	-3.48	-2.08	1.4
Ea	DS50	0.2	86.8	-3.35	-1.95	1.4
Ea	RE10	1.42	10.5	-2.51	-1.11	1.4
Ea	RE10	1.45	10	-2.48	-1.08	1.4
Ea	RE10	1.39	11.8	-2.53	-1.13	1.4
Ea	RE10	1.43	10.8	-2.49	-1.09	1.4
Ea	RE10	1.38	12.5	-2.52	-1.12	1.4
Ea	RE10	0.77	38	-2.82	-1.42	1.4
Ea	RE10	0.72	41.5	-2.88	-1.48	1.4
Ea	RE10	0.8	35	-2.78	-1.38	1.4
Ea	RE10	0.7	44.2	-2.92	-1.52	1.4
Ea	RE10	0.75	36.8	-2.85	-1.45	1.4
Cm	DS0	1.73	9.45	-2.7	-1.68	1.4
Cm	DS0	1.76	9	-2.67	-1.64	1.4
Cm	DS0	1.69	10.17	-2.73	-1.72	1.4
Cm	DS0	1.74	9.27	-2.68	-1.66	1.4
Cm	DS0	1.68	10.62	-2.71	-1.69	1.4
Cm	DS0	1.44	15.75	-2.75	-1.74	1.4
Cm	DS0	1.38	18	-2.8	-1.8	1.4
Cm	DS0	1.47	14.13	-2.73	-1.72	1.4
Cm	DS0	1.4	19.35	-2.77	-1.76	1.4
Cm	DS0	1.44	16.65	-2.74	-1.73	1.4
Cm	DS10	1.48	9.5	-2.7	-1.3	1.4
Cm	DS10	1.51	9	-2.67	-1.27	1.4
Cm	DS10	1.45	10.2	-2.72	-1.32	1.4
Cm	DS10	1.49	9.3	-2.68	-1.28	1.4
Cm	DS10	1.44	10.8	-2.7	-1.3	1.4
Cm	DS10	1.25	15.8	-2.75	-1.35	1.4
Cm	DS10	1.2	18	-2.8	-1.4	1.4
Cm	DS10	1.28	14.2	-2.72	-1.32	1.4
Cm	DS10	1.22	19.5	-2.78	-1.38	1.4
Cm	DS10	1.26	16.5	-2.74	-1.34	1.4
Cm	DS20	1.46	10	-2.67	-1.27	1.4
Cm	DS20	1.49	9.5	-2.64	-1.24	1.4
Cm	DS20	1.43	11	-2.7	-1.3	1.4
Cm	DS20	1.47	9.8	-2.65	-1.25	1.4
Cm	DS20	1.42	11.5	-2.68	-1.28	1.4
Cm	DS20	1	33.5	-2.9	-1.5	1.4
Cm	DS20	0.95	37.2	-2.98	-1.58	1.4
Cm	DS20	1.03	30.5	-2.85	-1.45	1.4
Cm	DS20	0.92	40	-2.95	-1.55	1.4
Cm	DS20	0.98	32	-2.88	-1.48	1.4
Cm	DS30	1.44	10.5	-2.64	-1.24	1.4
Cm	DS30	1.47	10	-2.61	-1.21	1.4
Cm	DS30	1.41	11.8	-2.67	-1.27	1.4
Cm	DS30	1.45	10.3	-2.62	-1.22	1.4
Cm	DS30	1.4	12.2	-2.65	-1.25	1.4
Cm	DS30	0.72	50.2	-3.1	-1.7	1.4
Cm	DS30	0.68	54.5	-3.2	-1.8	1.4
Cm	DS30	0.75	46.8	-3.02	-1.62	1.4
Cm	DS30	0.65	58	-3.18	-1.78	1.4
Cm	DS30	0.7	48.5	-3.05	-1.65	1.4
Cm	DS40	1.42	11.2	-2.62	-1.22	1.4
Cm	DS40	1.45	10.8	-2.59	-1.19	1.4
Cm	DS40	1.39	12.5	-2.65	-1.25	1.4
Cm	DS40	1.43	11	-2.6	-1.2	1.4
Cm	DS40	1.38	13	-2.62	-1.22	1.4
Cm	DS40	0.48	68.5	-3.3	-1.9	1.4
Cm	DS40	0.42	72.8	-3.42	-2.02	1.4
Cm	DS40	0.52	62	-3.22	-1.82	1.4
Cm	DS40	0.38	76.5	-3.38	-1.98	1.4
Cm	DS40	0.45	65.2	-3.25	-1.85	1.4
Cm	DS50	1.4	12	-2.59	-1.19	1.4
Cm	DS50	1.43	11.5	-2.56	-1.16	1.4
Cm	DS50	1.37	13.5	-2.62	-1.22	1.4
Cm	DS50	1.41	11.8	-2.57	-1.17	1.4
Cm	DS50	1.36	14.2	-2.6	-1.2	1.4
Cm	DS50	0.25	85	-3.55	-2.15	1.4
Cm	DS50	0.22	88.5	-3.68	-2.28	1.4
Cm	DS50	0.28	80.2	-3.45	-2.05	1.4
Cm	DS50	0.18	92	-3.62	-2.22	1.4
Cm	DS50	0.24	82.5	-3.5	-2.1	1.4
Cm	RE10	1.45	9.8	-2.65	-1.25	1.4
Cm	RE10	1.48	9.3	-2.62	-1.22	1.4
Cm	RE10	1.42	11	-2.67	-1.27	1.4
Cm	RE10	1.46	10	-2.63	-1.23	1.4
Cm	RE10	1.41	11.8	-2.66	-1.26	1.4
Cm	RE10	0.92	32.8	-2.95	-1.55	1.4
Cm	RE10	0.88	36.2	-3.02	-1.62	1.4
Cm	RE10	0.95	30	-2.88	-1.48	1.4
Cm	RE10	0.85	39.5	-3.08	-1.68	1.4
Cm	RE10	0.9	33.2	-2.98	-1.58	1.4
Ia	DS0	1.68	9.98	2.88	1.61	1.2
Ia	DS0	1.71	9.5	2.85	1.58	1.2
Ia	DS0	1.65	10.74	2.91	1.64	1.2
Ia	DS0	1.69	9.79	2.86	1.59	1.2
Ia	DS0	1.64	11.21	2.89	1.62	1.2
Ia	DS0	1.4	16.63	2.93	1.67	1.2
Ia	DS0	1.34	19	2.98	1.73	1.2
Ia	DS0	1.43	14.92	2.91	1.64	1.2
Ia	DS0	1.37	20.43	2.95	1.69	1.2
Ia	DS0	1.4	17.58	2.92	1.66	1.2
Ia	DS10	1.18	12	-1.6	-1	0.6
Ia	DS10	1.21	11.2	-1.57	-0.97	0.6
Ia	DS10	1.15	13	-1.62	-1.02	0.6
Ia	DS10	1.19	11.5	-1.58	-0.98	0.6
Ia	DS10	1.14	13.5	-1.61	-1.01	0.6
Ia	DS10	0.98	20.5	-1.65	-1.05	0.6
Ia	DS10	0.92	23.2	-1.7	-1.1	0.6
Ia	DS10	1	18	-1.62	-1.02	0.6
Ia	DS10	0.88	24.8	-1.67	-1.07	0.6
Ia	DS10	0.95	19.8	-1.64	-1.04	0.6
Ia	DS20	1.17	12.5	-1.58	-0.98	0.6
Ia	DS20	1.2	12	-1.55	-0.95	0.6
Ia	DS20	1.13	13.8	-1.6	-1	0.6
Ia	DS20	1.18	12.2	-1.56	-0.96	0.6
Ia	DS20	1.12	14.2	-1.59	-0.99	0.6
Ia	DS20	0.65	42	-1.9	-1.3	0.6
Ia	DS20	0.58	46.5	-1.98	-1.38	0.6
Ia	DS20	0.7	38.2	-1.85	-1.25	0.6
Ia	DS20	0.55	49.8	-1.95	-1.35	0.6
Ia	DS20	0.62	40	-1.88	-1.28	0.6
Ia	DS30	1.15	13.2	-1.55	-0.95	0.6
Ia	DS30	1.18	12.8	-1.52	-0.92	0.6
Ia	DS30	1.11	14.5	-1.57	-0.97	0.6
Ia	DS30	1.16	13	-1.53	-0.93	0.6
Ia	DS30	1.1	15	-1.55	-0.95	0.6
Ia	DS30	0.38	68.2	-2.2	-1.6	0.6
Ia	DS30	0.32	72.5	-2.3	-1.7	0.6
Ia	DS30	0.42	64	-2.12	-1.52	0.6
Ia	DS30	0.28	76.8	-2.28	-1.68	0.6
Ia	DS30	0.35	66.5	-2.18	-1.58	0.6
Ia	DS40	1.13	14	-1.53	-0.93	0.6
Ia	DS40	1.16	13.5	-1.5	-0.9	0.6
Ia	DS40	1.09	15.5	-1.55	-0.95	0.6
Ia	DS40	1.14	13.8	-1.51	-0.91	0.6
Ia	DS40	1.08	16	-1.53	-0.93	0.6
Ia	DS40	0.18	85.5	-2.5	-1.9	0.6
Ia	DS40	0.15	89.2	-2.62	-2.02	0.6
Ia	DS40	0.22	80	-2.42	-1.82	0.6
Ia	DS40	0.12	92.5	-2.58	-1.98	0.6
Ia	DS40	0.16	83.8	-2.45	-1.85	0.6
Ia	DS50	1.11	14.8	-1.5	-0.9	0.6
Ia	DS50	1.13	14.2	-1.47	-0.87	0.6
Ia	DS50	1.06	16.2	-1.52	-0.92	0.6
Ia	DS50	1.1	14.5	-1.48	-0.88	0.6
Ia	DS50	1.05	17	-1.5	-0.9	0.6
Ia	DS50	0.03	98	-3	-2.4	0.6
Ia	DS50	0.01	99.5	-3.12	-2.52	0.6
Ia	DS50	0.05	96.2	-2.9	-2.3	0.6
Ia	DS50	0	99.9	-3.1	-2.5	0.6
Ia	DS50	0.02	97.5	-2.95	-2.35	0.6
Ia	RE10	1.16	12	-1.56	-0.96	0.6
Ia	RE10	1.19	11.5	-1.53	-0.93	0.6
Ia	RE10	1.12	13.5	-1.58	-0.98	0.6
Ia	RE10	1.17	12.2	-1.54	-0.94	0.6
Ia	RE10	1.11	14.2	-1.57	-0.97	0.6
Ia	RE10	0.35	52	-2.2	-1.6	0.6
Ia	RE10	0.32	55.5	-2.28	-1.68	0.6
Ia	RE10	0.38	48.2	-2.12	-1.52	0.6
Ia	RE10	0.28	58.8	-2.25	-1.65	0.6
Ia	RE10	0.33	50	-2.18	-1.58	0.6
Av	DS0	1.32	7.82	2.62	1.3	1.1
Av	DS0	1.38	7.54	2.57	1.24	0.96
Av	DS0	1.3	8.28	2.67	1.36	1.18
Av	DS0	1.34	7.64	2.6	1.27	0.82
Av	DS0	1.27	8.74	2.72	1.42	1.05
Av	DS0	1.05	13.8	2.82	1.53	0.91
Av	DS0	0.99	16.1	2.92	1.65	1.14
Av	DS0	1.16	11.96	2.77	1.48	0.87
Av	DS0	0.94	17.48	3.02	1.71	1.07
Av	DS0	1.08	13.34	2.87	1.59	0.99
Av	DS10	1.7	8	-3.85	-1.4	2.45
Av	DS10	1.73	7.8	-3.82	-1.37	2.45
Av	DS10	1.68	8.5	-3.88	-1.43	2.45
Av	DS10	1.72	7.9	-3.83	-1.38	2.45
Av	DS10	1.67	8.8	-3.86	-1.41	2.45
Av	DS10	1.45	13.5	-3.9	-1.45	2.45
Av	DS10	1.4	15.8	-3.95	-1.5	2.45
Av	DS10	1.48	12.2	-3.88	-1.43	2.45
Av	DS10	1.42	16.5	-3.92	-1.47	2.45
Av	DS10	1.46	14	-3.89	-1.44	2.45
Av	DS20	1.68	8.3	-3.83	-1.38	2.45
Av	DS20	1.71	8	-3.8	-1.35	2.45
Av	DS20	1.66	9	-3.85	-1.4	2.45
Av	DS20	1.7	8.2	-3.81	-1.36	2.45
Av	DS20	1.65	9.2	-3.84	-1.39	2.45
Av	DS20	1.18	25.5	-4.05	-1.6	2.45
Av	DS20	1.12	28.8	-4.12	-1.67	2.45
Av	DS20	1.22	23	-4	-1.55	2.45
Av	DS20	1.08	31.2	-4.1	-1.65	2.45
Av	DS20	1.15	24.5	-4.03	-1.58	2.45
Av	DS30	1.66	8.8	-3.8	-1.35	2.45
Av	DS30	1.69	8.5	-3.77	-1.32	2.45
Av	DS30	1.64	9.5	-3.82	-1.37	2.45
Av	DS30	1.68	8.8	-3.78	-1.33	2.45
Av	DS30	1.63	9.8	-3.81	-1.36	2.45
Av	DS30	0.92	38.2	-4.25	-1.8	2.45
Av	DS30	0.88	42	-4.35	-1.9	2.45
Av	DS30	0.95	35.5	-4.18	-1.73	2.45
Av	DS30	0.82	45.8	-4.32	-1.87	2.45
Av	DS30	0.9	37	-4.22	-1.77	2.45
Av	DS40	1.64	9.2	-3.78	-1.33	2.45
Av	DS40	1.67	8.8	-3.75	-1.3	2.45
Av	DS40	1.62	10	-3.8	-1.35	2.45
Av	DS40	1.66	9	-3.76	-1.31	2.45
Av	DS40	1.61	10.5	-3.79	-1.34	2.45
Av	DS40	0.65	55.5	-4.45	-2	2.45
Av	DS40	0.6	59.8	-4.58	-2.13	2.45
Av	DS40	0.68	51	-4.35	-1.9	2.45
Av	DS40	0.55	63.5	-4.52	-2.07	2.45
Av	DS40	0.62	53.2	-4.4	-1.95	2.45
Av	DS50	1.62	9.8	-3.75	-1.3	2.45
Av	DS50	1.65	9.5	-3.72	-1.27	2.45
Av	DS50	1.6	10.8	-3.77	-1.32	2.45
Av	DS50	1.64	9.8	-3.73	-1.28	2.45
Av	DS50	1.59	11.2	-3.75	-1.3	2.45
Av	DS50	0.42	72.5	-4.7	-2.25	2.45
Av	DS50	0.38	76.8	-4.82	-2.37	2.45
Av	DS50	0.45	68.2	-4.58	-2.13	2.45
Av	DS50	0.35	80.5	-4.78	-2.33	2.45
Av	DS50	0.4	70	-4.62	-2.17	2.45
Av	RE10	1.67	8.5	-3.81	-1.36	2.45
Av	RE10	1.7	8.2	-3.78	-1.33	2.45
Av	RE10	1.65	9.2	-3.83	-1.38	2.45
Av	RE10	1.69	8.5	-3.79	-1.34	2.45
Av	RE10	1.64	9.8	-3.82	-1.37	2.45
Av	RE10	1.1	28.5	-4.05	-1.6	2.45
Av	RE10	1.05	31.8	-4.12	-1.67	2.45
Av	RE10	1.15	26	-3.98	-1.53	2.45
Av	RE10	1	34.5	-4.15	-1.7	2.45
Av	RE10	1.08	29.2	-4.08	-1.63	2.45
Ai	DS0	1.32	12.92	2.6	1.35	1.2
Ai	DS0	1.39	12.58	2.65	1.4	1.2
Ai	DS0	1.36	13.6	2.7	1.44	1.2
Ai	DS0	1.42	12.33	2.63	1.38	1.2
Ai	DS0	1.48	14.62	2.75	1.48	1.2
Ai	DS0	1.53	15.73	2.8	1.53	1.2
Ai	DS0	1.51	14.28	2.73	1.44	1.2
Ai	DS0	1.59	16.15	2.85	1.56	1.2
Ai	DS0	1.44	13.18	2.67	1.4	1.2
Ai	DS0	1.71	17.17	2.9	1.63	1.2
Ai	DS10	1.42	10.5	-2.5	-1.2	1.3
Ai	DS10	1.45	10	-2.47	-1.17	1.3
Ai	DS10	1.4	11.2	-2.52	-1.22	1.3
Ai	DS10	1.43	10.3	-2.48	-1.18	1.3
Ai	DS10	1.38	11.8	-2.5	-1.2	1.3
Ai	DS10	1.18	17	-2.55	-1.25	1.3
Ai	DS10	1.15	19.2	-2.6	-1.3	1.3
Ai	DS10	1.22	15.5	-2.52	-1.22	1.3
Ai	DS10	1.12	20.5	-2.58	-1.28	1.3
Ai	DS10	1.16	18	-2.54	-1.24	1.3
Ai	DS20	1.4	11	-2.48	-1.18	1.3
Ai	DS20	1.43	10.5	-2.45	-1.15	1.3
Ai	DS20	1.38	12	-2.5	-1.2	1.3
Ai	DS20	1.41	11.2	-2.46	-1.16	1.3
Ai	DS20	1.36	12.8	-2.48	-1.18	1.3
Ai	DS20	0.95	32.5	-2.75	-1.45	1.3
Ai	DS20	0.9	36	-2.82	-1.52	1.3
Ai	DS20	0.98	29.8	-2.7	-1.4	1.3
Ai	DS20	0.88	39.5	-2.8	-1.5	1.3
Ai	DS20	0.92	31.2	-2.72	-1.42	1.3
Ai	DS30	1.38	11.8	-2.45	-1.15	1.3
Ai	DS30	1.41	11.3	-2.42	-1.12	1.3
Ai	DS30	1.36	12.8	-2.47	-1.17	1.3
Ai	DS30	1.39	11.8	-2.43	-1.13	1.3
Ai	DS30	1.34	13.5	-2.45	-1.15	1.3
Ai	DS30	0.68	50	-2.95	-1.65	1.3
Ai	DS30	0.62	54.5	-3.05	-1.75	1.3
Ai	DS30	0.72	46.2	-2.88	-1.58	1.3
Ai	DS30	0.58	59	-3	-1.7	1.3
Ai	DS30	0.65	48.5	-2.92	-1.62	1.3
Ai	DS40	1.36	12.5	-2.43	-1.13	1.3
Ai	DS40	1.39	12	-2.4	-1.1	1.3
Ai	DS40	1.34	13.8	-2.45	-1.15	1.3
Ai	DS40	1.37	12.5	-2.41	-1.11	1.3
Ai	DS40	1.32	14.5	-2.43	-1.13	1.3
Ai	DS40	0.45	68.5	-3.15	-1.85	1.3
Ai	DS40	0.4	72.8	-3.28	-1.98	1.3
Ai	DS40	0.48	62	-3.08	-1.78	1.3
Ai	DS40	0.38	76.5	-3.22	-1.92	1.3
Ai	DS40	0.42	65.2	-3.12	-1.82	1.3
Ai	DS50	1.34	13.2	-2.4	-1.1	1.3
Ai	DS50	1.37	12.8	-2.37	-1.07	1.3
Ai	DS50	1.32	14.8	-2.42	-1.12	1.3
Ai	DS50	1.35	13.2	-2.38	-1.08	1.3
Ai	DS50	1.3	15.5	-2.4	-1.1	1.3
Ai	DS50	0.22	85	-3.4	-2.1	1.3
Ai	DS50	0.18	88.5	-3.52	-2.22	1.3
Ai	DS50	0.25	80.2	-3.32	-2.02	1.3
Ai	DS50	0.15	92	-3.48	-2.18	1.3
Ai	DS50	0.2	82.5	-3.35	-2.05	1.3
Ai	RE10	1.39	11.2	-2.46	-1.16	1.3
Ai	RE10	1.42	10.8	-2.43	-1.13	1.3
Ai	RE10	1.37	12.5	-2.48	-1.18	1.3
Ai	RE10	1.4	11.5	-2.44	-1.14	1.3
Ai	RE10	1.35	13.2	-2.46	-1.16	1.3
Ai	RE10	0.85	35.5	-2.82	-1.52	1.3
Ai	RE10	0.8	38.8	-2.88	-1.58	1.3
Ai	RE10	0.88	32	-2.78	-1.48	1.3
Ai	RE10	0.75	42.5	-2.95	-1.65	1.3
Ai	RE10	0.82	34.2	-2.85	-1.55	1.3
