# Supplementary material for: Hydraulic–physiological coordination predicts drought recovery: evidence from ten dry–hot valley species
Source: Front Plant Sci. 2025 Dec 15;16:1715687. doi: 10.3389/fpls.2025.1715687 (PMC12745455; doi:10.3389/fpls.2025.1715687)
Supplement: Supplementary file 1 [file DataSheet1.zip › Data Sheet 1/Integration of plant photosynthesis indicators.xlsx]

## Sheet: Sheet1
Plant	Period	Pn	Gs	Ci	Tr	WUE
Cf	DS0	13.9511	0.187573	327.517	6.20892	2.24695
Cf	DS0	14.5386	0.189832	329.682	6.35136	2.28906
Cf	DS0	14.4852	0.192706	331.888	6.37098	2.27363
Cf	DS0	12.8128	0.179445	323.972	6.34912	2.01805
Cf	DS0	12.7872	0.180119	323.997	6.35913	2.01084
Cf	DS0	13.0477	0.180493	323.961	7.17987	1.81726
Cf	DS0	13.391	0.187491	324.207	5.30576	2.52387
Cf	DS0	13.405	0.188352	324.886	5.313	2.52306
Cf	DS0	13.4342	0.188875	325.481	5.32318	2.52371
Cf	DS0	13.2154	0.0942893	348.301914752995	6.32526	2.23526
Cf	DS10	14.4263	0.107032	265.8762136212772	7.36761	1.95807
Cf	DS10	15.4738	0.106965	265.6702609422124	7.38718	2.09468
Cf	DS10	15.9596	0.10698	265.4212178039453	7.44477	2.14373
Cf	DS10	15.4414	0.13167	227.300064075094	5.19451	2.97264
Cf	DS10	15.1471	0.13118	226.574936577936	5.19473	2.91586
Cf	DS10	16.4092	0.131042	227.074425714307	5.19102	3.16108
Cf	DS10	15.138	0.136557	248.761436181813	5.60793	2.6994
Cf	DS10	14.6055	0.136738	248.60697153182	5.62219	2.59783
Cf	DS10	14.1138	0.137469	249.209775916285	5.63244	2.5058
Cf	DS10	14.3425	0.1343265247627	249.347	5.34626	3.21253
Cf	DS20	12.0917	0.0926383	180.040348515855	5.6622	2.13552
Cf	DS20	12.1765	0.0925377	179.344533815543	4.78758	2.54336
Cf	DS20	12.0865	0.0923652	179.845688634454	4.8684	2.48264
Cf	DS20	12.4355	0.091693	176.732631187385	5.87885	2.1153
Cf	DS20	12.6628	0.0916378	175.039421922062	5.10187	2.48198
Cf	DS20	14.2446	0.0936555181876791	162.632183621314	5.30679	2.68423
Cf	DS20	12.9894	0.093707760594103	164.070178686563	5.31371	2.44451
Cf	DS20	13.6184	0.0939206935352213	167.280539829632	5.33954	2.55048
Cf	DS20	12.9431	0.0940675271727448	173.056714566725	5.96555	2.16963
Cf	DS20	12.3253	0.09652462642473	173.543	5.46357	2.23525
Cf	DS30	7.91432	0.0307994	317.869	4.85349	1.63064
Cf	DS30	7.83175	0.0309258	319.339	4.87362	1.60697
Cf	DS30	8.02848	0.0311029	317.322	4.90192	1.63783
Cf	DS30	12.0386	0.0297532	258.31	4.63291	2.5985
Cf	DS30	12.1871	0.0299244	257.189	4.65693	2.61698
Cf	DS30	12.2026	0.0301224	258.022	4.68559	2.60428
Cf	DS30	8.70749	0.034066	316.935	5.38222	1.61782
Cf	DS30	10.2492	0.0337827	297.551	5.34135	1.91884
Cf	DS30	9.44448	0.0338681	306.632	5.43022	1.73924
Cf	DS30	9.25628	0.0352463	306.635	5.24627	1.26347
Cf	DS40	10.4883	0.0239245515347873	495.752	5.19524	2.01882
Cf	DS40	8.26138	0.0240080068604036	493.769	5.19828	1.58925
Cf	DS40	9.15411	0.0236229831984329	465.2	5.15381	1.77618
Cf	DS40	6.87853	0.0202541858821445	428.169	4.85243	1.41754
Cf	DS40	7.07477	0.0205180241002025	430.87	4.88241	1.44903
Cf	DS40	6.59205	0.0207158697810669	433.73	4.90435	1.34412
Cf	DS40	7.18641	0.0265452335131481	429.933	3.66827	1.95907
Cf	DS40	7.1246	0.0264328626548844	420.812	3.59159	1.98369
Cf	DS40	6.90881	0.026457296626764	418.949	3.11889	2.21515
Cf	DS40	7.23625	0.0252625	412.647	3.12513	2.24635
Cf	DS50	4.14232	0.0234965222114534	382.642952715248	3.99598	1.03662
Cf	DS50	4.42461	0.0234701433874859	382.007	4.41995	1.00105
Cf	DS50	4.71246	0.0233405788313725	381.592	3.99075	1.18084
Cf	DS50	4.74371	0.0269481781594439	358.328	3.30496	1.43533
Cf	DS50	4.29199	0.0270450015216637	358.122	3.04934	1.40752
Cf	DS50	4.55241	0.0270391953683554	357.603	3.13743	1.451
Cf	DS50	5.05716	0.0274424792890365	404.13	5.54305	0.912343
Cf	DS50	4.94842	0.0275765164130192	403.76	5.68256	0.870808
Cf	DS50	4.66823	0.0276778579485125	403.946	5.55099	0.840973
Cf	DS50	5.32525	0.0246848	400.347	4.52635	1.24636
Cf	RE10	6.66404	0.0858900953443065	367.681	5.84922	1.1393
Cf	RE10	6.54428	0.0861254	368.38	5.82426	1.12362
Cf	RE10	6.52471	0.0862128	368.347	5.81516	1.12202
Cf	RE10	6.10318	0.0812000964544468	360.124	7.2447	0.842433
Cf	RE10	6.07685	0.081257759407537	360.305	7.23006	0.840498
Cf	RE10	5.9714	0.0813436675392317	360.176	7.21024	0.828184
Cf	RE10	8.14551	0.0717811	359.225	3.33285	2.44401
Cf	RE10	7.91652	0.0718889	359.458	3.32921	2.37789
Cf	RE10	7.80128	0.0721521	359.007	3.34435	2.33267
Cf	RE10	6.24637	0.0801150108312665	326.896	4.24636	2.52346
Ec	DS0	15.4774	0.2811848060057196	388.443	4.13683	3.74136
Ec	DS0	15.1595	0.26138934699776019	389.536	5.15538	2.94052
Ec	DS0	14.8328	0.21138934699776019	389.536	4.37977	3.38667
Ec	DS0	16.0958	0.265359913414194	322.942	4.25442	3.78332
Ec	DS0	15.7103	0.268587908986867	324.172	4.17352	3.76429
Ec	DS0	15.3257	0.272206303523647	325.689	3.69396	4.14885
Ec	DS0	12.8109	0.227695694139507	344.184	4.59401	2.78862
Ec	DS0	12.5592	0.227696	344.184	4.34429	2.89098
Ec	DS0	12.2802	0.228465328319241	344.056	5.25427	2.33719
Ec	DS0	13.5246	0.245326	344.524	4.24764	3.36347
Ec	DS10	15.4454	0.1611797553543574	120.57212311699	5.10362	3.02636
Ec	DS10	15.6131	0.160580101269751	125.517689828581	5.11644	3.05156
Ec	DS10	16.1808	0.1596063634198094	134.038553014661	5.14385	3.14566
Ec	DS10	17.3253	0.120256	131.615	6.20042	2.79421
Ec	DS10	16.5564	0.120678	130.915	6.18219	2.67808
Ec	DS10	16.4076	0.12054	129.266	6.1854	2.65263
Ec	DS10	16.0524	0.109377	191.5155009877755	4.37758	3.66695
Ec	DS10	15.6702	0.110022	192.516717585389	4.45265	3.5193
Ec	DS10	15.1609	0.110484	193.070771797861	4.56435	3.32158
Ec	DS10	15.5474	0.113125	135.64373273732	4.42763	3.23153
Ec	DS20	10.5006	0.0523148608324389	202.946478237889	3.7873	2.77259
Ec	DS20	10.8856	0.0523541885276669	200.785251966846	4.17213	2.60912
Ec	DS20	11.2054	0.052301715122011	198.739444285445	4.09905	2.73367
Ec	DS20	9.68644	0.0544272407949343	186.711356710035	4.10553	2.35937
Ec	DS20	9.84167	0.0543646693316217	181.512241481425	4.08244	2.41073
Ec	DS20	9.55865	0.0546289280884376	192.726085302183	3.77305	2.5334
Ec	DS20	11.6717	0.0527851586432323	191.232167928648	3.43011	3.4027
Ec	DS20	10.2027	0.0529165	220.940108757659	4.12778	2.47172
Ec	DS20	10.0725	0.0529841	221.570925539833	3.44636	2.92266
Ec	DS20	13.4432	0.0552476	220.635	3.21451	3.25136
Ec	DS30	7.57194	0.0323774544515666	357.242369095992	5.12447	1.4776
Ec	DS30	8.97192	0.0320933227154383	355.411	5.10773	1.75654
Ec	DS30	7.94854	0.0318248657394576	353.816	5.08922	1.56184
Ec	DS30	8.36394	0.0343293455475765	301.071	4.29827	1.94589
Ec	DS30	9.02058	0.0342428	300.062	4.61842	1.95318
Ec	DS30	8.48626	0.0340814	298.638743979359	4.52871	1.87388
Ec	DS30	8.078	0.0346096	284.990119508847	4.65335	1.73595
Ec	DS30	9.53406	0.0323822	243.293942370008	4.12523	2.31116
Ec	DS30	9.40752	0.032388	246.960225240988	4.2801	2.19797
Ec	DS30	8.32526	0.0323492	249.838525471438	4.32653	2.24635
Ec	DS40	6.07974	0.0249011965489499	395.434434649091	4.3381	1.40147
Ec	DS40	5.99422	0.0248751111144687	398.495759978981	4.09919	1.46229
Ec	DS40	6.10071	0.0248690706090143	393.897177934314	4.63032	1.31756
Ec	DS40	6.87853	0.0206434690784678	340.179479865159	4.26728	1.61192
Ec	DS40	7.07477	0.0207273892383244	336.13434920033	4.21266	1.67941
Ec	DS40	6.59205	0.0208949970491075	352.719920920789	4.10614	1.60541
Ec	DS40	7.18641	0.0232224424929344	390.948	3.73189	1.92567
Ec	DS40	7.1246	0.0238462852379186	391.593	3.76561	1.89202
Ec	DS40	6.90881	0.0248677758330015	393.167	3.82279	1.80727
Ec	DS40	6.43764	0.0263474	390.635	4.23635	2.47458
Ec	DS50	3.8483	0.0134965222114534	382.643	2.50462	1.53648
Ec	DS50	3.87183	0.0134701433874859	382.007	2.64156	1.46573
Ec	DS50	3.98761	0.0133405788313725	381.592	2.75393	1.44797
Ec	DS50	4.48968	0.0169481781594439	358.328	2.94765	1.52314
Ec	DS50	4.57194	0.0170450015216637	358.122	3.23132	1.41488
Ec	DS50	4.5884	0.0170391953683554	357.603	2.94902	1.55591
Ec	DS50	3.78763	0.0174424792890365	404.13	2.8919	1.30974
Ec	DS50	3.72261	0.0175765164130192	403.76	2.55414	1.45748
Ec	DS50	3.70786	0.0176778579485125	403.946	2.60369	1.42408
Ec	DS50	3.42764	0.0173573	380.348	3.34736	2.57458
Ec	RE10	10.6358	0.0433134938981301	316.628	8.66719	1.22713
Ec	RE10	10.455	0.0433542	317.973	8.67557	1.20511
Ec	RE10	10.2739	0.0433827	319.292	8.68132	1.18345
Ec	RE10	10.5177	0.0434311	317.673	8.68099	1.21158
Ec	RE10	10.6099	0.0433394	316.879	8.65925	1.22527
Ec	RE10	11.0852	0.0485004	321.307	9.63585	1.15042
Ec	RE10	10.9796	0.0484682	321.92	9.63061	1.14007
Ec	RE10	11.1253	0.0484517	320.947	9.62836	1.15547
Ec	RE10	11.2073	0.048539	320.554	9.64403	1.1621
Ec	RE10	11.3574	0.0486306	319.479	8.42635	1.23463
Sd	DS0	17.4691	0.1894844856133215	300.782674452364	3.64389	5.44569564652284
Sd	DS0	17.4691	0.1612402935052762	307.39122313908	3.64389	5.18720748876026
Sd	DS0	17.3385	0.1629077651141436	312.353092076197	3.63593	5.64323723301484
Sd	DS0	15.5371	0.180682823566444	337.394	3.46975	5.66903525431055
Sd	DS0	15.656	0.180683	337.394	3.50327	4.63081967874106
Sd	DS0	16.1439	0.183022	339.23	3.54358	4.62776308837575
Sd	DS0	14.9873	0.162246	335.556	3.31149	4.19626
Sd	DS0	15.0081	0.166796	337.184	3.47737	4.18951335111002
Sd	DS0	15.0865	0.173333	337.338	3.38726	4.19431176122454
Sd	DS0	15.3525	0.191936213419639	376.352	3.35246	4.23625
Sd	DS10	14.4885	0.127851128762188	304.62	7.14278	2.18654
Sd	DS10	15.2809	0.129016153739774	304.356	7.98692	2.19991
Sd	DS10	15.5311	0.129391865131487	302.467	6.55956	2.06982
Sd	DS10	15.8785	0.127839	153.893	5.82125	2.51116
Sd	DS10	15.6791	0.120631445705581	159.364	5.95101	2.48813
Sd	DS10	17.0222	0.132612206299855	164.651	6.1436	2.72039
Sd	DS10	15.7333	0.129626147283431	214.445	6.82399	2.3856
Sd	DS10	15.1962	0.122549552163067	215.26	6.85454	2.31237
Sd	DS10	15.0828	0.125663581556048	216.951	6.87528	2.46669
Sd	DS10	15.2464	0.125235	216.325	6.32533	2.34262
Sd	DS20	9.13637	0.1101966731577874	187.851	6.62621	1.65918
Sd	DS20	11.4835	0.110481761069962	104.255231965337	6.94616	2.02907
Sd	DS20	12.1089	0.1108555926116833	134.790185332817	7.50361	2.06557
Sd	DS20	10.228	0.1104331394646353	112.180845672188	6.3232	1.81355
Sd	DS20	11.0241	0.10893228451937402	83.6463	6.30157	2.26672
Sd	DS20	11.8498	0.1155725802891029	135.876	6.25727	2.46977
Sd	DS20	11.8622	0.1151353526975626	181.205	6.5951	2.47335
Sd	DS20	13.1542	0.11463115806293	170.169	6.57172	2.36241
Sd	DS20	10.9874	0.1143710200642673	168.739	6.11459	2.22086
Sd	DS20	9.23625	0.1145697247999949	181.914	6.24733	2.42362
Sd	DS30	8.90774	0.0855521092612622	324.428	5.50656	1.72519
Sd	DS30	9.76849	0.0855373459919129	324.61	5.65949	1.7923
Sd	DS30	8.89574	0.0854592729211534	324.016	5.86225	1.54662
Sd	DS30	9.18723	0.0880362131681198	377.605	5.63979	1.61055
Sd	DS30	8.5947	0.0880499438442988	378.249	4.86344	1.50547
Sd	DS30	9.07859	0.088088195704715	378.089	4.79795	1.58822
Sd	DS30	9.31026	0.080154133763014	288.658	4.79602	1.97513
Sd	DS30	8.54622	0.0801217551387327	286.981	5.56811	1.81735
Sd	DS30	8.69277	0.0801660550810725	285.284	4.94737	1.8405
Sd	DS30	8.32632	0.0831254	285.525	4.34739	1.86347
Sd	DS40	8.93628	0.06924754049173755	240.591123774351	5.16334	1.6114
Sd	DS40	8.0779	0.06925728389953659	241.819	5.45024	1.75121
Sd	DS40	5.42388	0.06921525312190602	239.689	5.75173	1.31087
Sd	DS40	6.87853	0.06933587195279362	244.206	5.70441	1.64176
Sd	DS40	7.07477	0.06960798255990365	261.893	5.70898	1.64255
Sd	DS40	6.59205	0.0635304055832216	185.148	5.71622	1.35733
Sd	DS40	7.18641	0.0605940652996485	131.807	4.71375	1.53323
Sd	DS40	7.1246	0.06985852390663075	107.15	4.70258	1.62938
Sd	DS40	6.90881	0.06912842273154705	93.9836	4.72304	1.70053
Sd	DS40	8.23464	0.0394273	245.363	4.54274	1.86374
Sd	DS50	5.39407	0.0395389	389.841	5.54565	1.51455
Sd	DS50	5.49258	0.0395463	389.07	4.61277	1.54189
Sd	DS50	5.47198	0.0394557	389.149	4.13762	1.53967
Sd	DS50	4.18036	0.0423843	402.489	4.18974	1.29087
Sd	DS50	4.34299	0.0421906	401.115	4.30719	1.34674
Sd	DS50	4.33791	0.0417442	400.761	4.85664	1.35724
Sd	DS50	4.35898	0.0416156	400.476	4.68712	1.36653
Sd	DS50	4.21135	0.0488899461672745	405.154	4.37258	1.30121
Sd	DS50	4.49962	0.0488741577178556	403.269	4.06274	1.35397
Sd	DS50	4.42735	0.0488351150417301	404.118	4.32526	1.52463
Sd	RE10	6.66404	0.0738831575333584	341.684	3.56149	1.1393
Sd	RE10	6.54428	0.073703193157371	342.05	3.56224	1.12362
Sd	RE10	6.52471	0.0735837318480139	342.495	3.55399	1.12202
Sd	RE10	6.10318	0.0735481220862195	341.784	3.23841	0.842433
Sd	RE10	6.07685	0.0734485002995609	341.675	3.22482	0.840498
Sd	RE10	5.9714	0.0782091789990305	325.485	3.19612	0.828184
Sd	RE10	8.14551	0.0779760286787872	324.98	3.18982	2.44401
Sd	RE10	7.91652	0.077679707136542	324.976	3.23649	2.37789
Sd	RE10	7.80128	0.0769607894248189	326.539	3.32329	2.33267
Sd	RE10	7.32624	0.0763835825837728	323.375	3.47374	2.52625
Vn	DS0	10.8364	0.542028161046517	358.263413662744	3.41581	3.17244
Vn	DS0	10.8297	0.544907701231066	361.495870570591	3.47564	3.11589
Vn	DS0	10.8514	0.547074739524736	363.496906893981	3.5198	3.08296
Vn	DS0	10.7976	0.545169769020397	362.813947251112	3.76177	2.87035
Vn	DS0	10.7751	0.548927642362242	366.95140587505	3.8271	2.81549
Vn	DS0	10.7607	0.552274593666314	370.381529202299	3.89519	2.76255
Vn	DS0	12.4278	0.535288815624224	326.601616947714	3.66867	3.38754
Vn	DS0	12.48	0.53628725454924	326.532	4.17454	2.98955
Vn	DS0	12.5344	0.53734084035152	326.463	4.01768	3.11981
Vn	DS0	12.5427	0.534326	321.523	4.5427387387535	3.63435
Vn	DS10	9.58535	0.308273149023596	271.516490805982	3.36274	2.85046
Vn	DS10	10.3543	0.313279905204153	272.292248067034	3.51004	2.94992
Vn	DS10	10.5663	0.318209393657564	273.405142176277	3.78828	2.78921
Vn	DS10	10.7583	0.333200706772815	226.882886808066	4.04725	2.65816
Vn	DS10	11.2222	0.33358575354787	226.711641890958	4.0413	2.77687
Vn	DS10	11.9807	0.333189738669954	226.191421321621	4.03662	2.96799
Vn	DS10	10.6442	0.373045586657951	259.726381763957	3.37642	3.15251
Vn	DS10	10.6388	0.377945278687848	259.985990860458	3.37414	3.15305
Vn	DS10	10.2187	0.384883197552917	260.171853508791	3.17586	3.21762
Vn	DS10	10.5474	0.373574	260.53263274274	3.34736	3.47374
Vn	DS20	8.7606	0.2319215011481337	280.246	3.97321	2.20492
Vn	DS20	8.38957	0.232472268011246	290.943	3.69213	2.27228
Vn	DS20	6.69159	0.2275767788050836	301.329	3.50405	1.90967
Vn	DS20	7.69171	0.2228106349301789	238.45	2.97488	2.58555
Vn	DS20	7.54695	0.2231082695220058	245.472	3.01004	2.50726
Vn	DS20	6.67474	0.224847636386346	283.946	3.23043	2.06621
Vn	DS20	7.03513	0.2245076027603879	271.677	3.18336	2.20997
Vn	DS20	7.18153	0.2244745942934671	267.423	3.17752	2.26011
Vn	DS20	7.23928	0.2244777975867278	265.884	3.17761	2.27821
Vn	DS20	7.54738	0.224127	280.427	3.52372	2.64374
Vn	DS30	7.13175	0.15312055310067477	218.16	3.18553	2.2388
Vn	DS30	6.40583	0.15311847109841938	211.741	3.18303	2.0125
Vn	DS30	6.77219	0.1531082631215868	199.542	3.17259	2.13459
Vn	DS30	7.38306	0.15357220531704842	217.9912483330765	3.28961	2.24436
Vn	DS30	6.99012	0.15341084126254364	232.6709814643092	3.49029	2.00274
Vn	DS30	6.51084	0.15477129019248139	266.763	3.13115	2.07938
Vn	DS30	6.53081	0.15475672891275842	275.237	2.73149	2.39094
Vn	DS30	6.61238	0.15480514184444604	287.002	3.1537	2.09671
Vn	DS30	6.70032	0.1550086203087043	211.455742940698	2.7074	2.47482
Vn	DS30	6.36273	0.15568977258575489	201.584971232163	2.35627	2.42738
Vn	DS40	6.61231	0.10107516748413759	206.54702714947	2.84429	2.32477
Vn	DS40	6.14805	0.100889433506098577	254.09571611949	2.69322	2.28279
Vn	DS40	5.526	0.100464277336595438	219.90113020144	3.25137	1.69959
Vn	DS40	5.0115	0.10210722624663938	261.415806677768	2.36522	2.11883
Vn	DS40	6.09697	0.10241392210946729	224.716936114623	2.94372	2.07118
Vn	DS40	6.10072	0.1027240235436493	288.208233720453	2.85249	2.13874
Vn	DS40	6.35963	0.1028295819252741	220.700149774936	2.75206	2.31086
Vn	DS40	5.91685	0.1028295819252741	220.700149774936	2.54036	2.32914
Vn	DS40	6.00799	0.10293312221362521	222.51202573561	3.29157	1.82526
Vn	DS40	6.52473	0.10300359197293552	207.256308612554	3.42737	1.86347
Vn	DS50	4.67877	0.04167511995924	433.461	2.75164	1.70035
Vn	DS50	5.17363	0.041828250948018	432.483	2.75569	1.87743
Vn	DS50	5.45574	0.042048068319736	431.93	2.76039	1.97644
Vn	DS50	4.85384	0.059877508433288	430.648	3.19989	1.51688
Vn	DS50	4.94039	0.059851562137516	430.451	3.09687	1.59528
Vn	DS50	4.86466	0.059727060289332	430.608	3.19927	1.52055
Vn	DS50	3.44655	0.05827354715171	417.177	2.64632	1.30239
Vn	DS50	3.40237	0.058588454274908	417.559	2.64985	1.28398
Vn	DS50	3.36556	0.058721097300633	417.848	2.65184	1.26914
Vn	DS50	3.42763	0.0586424	417.536	2.65236	1.24215
Vn	RE10	7.32115	0.128557382008189	377.171	11.5576	0.633448
Vn	RE10	7.08161	0.128089	377.313	11.5753	0.611785
Vn	RE10	7.17453	0.128154	377.123	11.5959	0.618711
Vn	RE10	7.26078	0.128197	376.419	11.5071	0.630981
Vn	RE10	6.24243	0.127878	376.82	14.198	0.439668
Vn	RE10	5.86344	0.1278936511291973	365.055	14.1947	0.413071
Vn	RE10	6.0883	0.1280589535504415	364.916	8.96195	0.67935
Vn	RE10	6.21594	0.1283513870946245	365.172	9.12826	0.680955
Vn	RE10	6.02085	0.1288197750425637	364.796	9.30745	0.646885
Vn	RE10	6.23626	0.1293917744232989	364.875	9.42727	0.664252
Rh	DS0	8.95509	0.792309436326583	372.059	2.50603	3.57342
Rh	DS0	8.93241	0.792309436326583	372.059	2.50895	3.56022
Rh	DS0	8.95156	0.794374570358198	372.182	2.51214	3.56332
Rh	DS0	9.0316	0.7934860975459064	403.75	2.91468	3.09866
Rh	DS0	8.99954	0.7935323454517414	403.843	2.91778	3.08438
Rh	DS0	8.9447	0.7934864479363294	403.851	2.91983	3.06343
Rh	DS0	10.1176	0.757748340892049	399.345	3.1885	3.17315
Rh	DS0	10.1176	0.760361	399.498	3.1885	3.17315
Rh	DS0	10.1406	0.761482	399.55	3.20246	3.1665
Rh	DS0	10.2536	0.765316	399.326	3.42736	3.47387
Rh	DS10	7.61246	0.564044189781181	199.636602212671	2.65655	2.86554
Rh	DS10	8.13833	0.56634217714237	199.67589772004	2.66773	3.05066
Rh	DS10	8.27402	0.567117010983624	100.380230254619	2.68642	3.07994
Rh	DS10	8.45581	0.569809151416412	230.184	3.28466	2.57434
Rh	DS10	8.45481	0.560115270185034	229.54	3.30012	2.56197
Rh	DS10	8.45244	0.560000303771204	226.958	3.30673	2.55614
Rh	DS10	8.84646	0.5863958474148684	220.231759352098299	3.39622	2.60479
Rh	DS10	8.77408	0.5896912737752935	202.1523051833065	2.8724	3.05462
Rh	DS10	8.50462	0.5910535384894508	270.4754435361806	2.89355	2.93916
Rh	DS10	8.42744	0.595428	270.326	2.85252	2.93526
Rh	DS20	6.82796	0.437900504691035	251.199476170896	3.50725	1.94681
Rh	DS20	6.86848	0.438417	251.060511095137	3.51017	1.95674
Rh	DS20	6.93331	0.439212	251.193905019308	3.5165	1.97165
Rh	DS20	6.38367	0.431111462404703	245.485296685799	3.75495	1.70007
Rh	DS20	6.42987	0.432807811621928	245.433806278703	3.6604	1.75661
Rh	DS20	6.64298	0.436469864460579	245.29676467027	3.787	1.75415
Rh	DS20	8.776	0.405575568614764	236.510910764535	3.89471	2.25331
Rh	DS20	8.7603	0.405760989888818	236.209713920883	3.90239	2.24485
Rh	DS20	8.77306	0.405496379791095	235.625771684156	3.91124	2.24304
Rh	DS20	8.36273	0.390635	230.525	3.93526	2.23526
Rh	DS30	2.22665	0.307012933499272	336.572	4.12575	0.539697
Rh	DS30	2.72318	0.305406956333574	349.414	3.93554	0.691947
Rh	DS30	3.08382	0.307306606410512	349.8	3.49502	0.882348
Rh	DS30	4.27541	0.277648477321068	386.591	2.81617	1.51817
Rh	DS30	3.35658	0.278403	386.539	3.85453	0.870813
Rh	DS30	3.58069	0.281431	386.735	3.88689	0.921224
Rh	DS30	2.2039	0.281096	386.642	3.97109	0.554987
Rh	DS30	2.33163	0.280305	386.652	4.00513	0.582161
Rh	DS30	2.57369	0.278854	386.362	3.89318	0.661078
Rh	DS30	2.57358	0.274274	386.316	4.53384	0.636613
Rh	DS40	2.820056056010771	0.15107516748413759	306.54702714947	2.0339473597395627	1.38649
Rh	DS40	2.762478819087477	0.15889433506098577	354.09571611949	2.0280932241936657	1.36211
Rh	DS40	2.685332038762482	0.150464277336595438	319.90113020144	2.0146593729010718	1.3329
Rh	DS40	2.6603755278064549	0.15210722624663938	361.415806677768	2.066488948849717	1.28739
Rh	DS40	2.666972686950042	0.15241392210946729	324.716936114623	2.0761514831470212	1.28458
Rh	DS40	2.698994622105966	0.1527240235436493	388.208233720453	2.0859141836134543	1.29391
Rh	DS40	2.669422281232217	0.1528295819252741	320.700149774936	2.0892654358354522	1.27768
Rh	DS40	2.769422281232217	0.1528295819252741	320.700149774936	2.0892654358354522	1.32555
Rh	DS40	2.686331017966838	0.15293312221362521	322.51202573561	2.0925297786347914	1.28377
Rh	DS40	2.766300885529027	0.15300359197293552	307.256308612554	2.0947546737236816	1.32058
Rh	DS50	1.789152116948526	0.14167511995924	433.461	4.4808301822323	0.39929
Rh	DS50	1.872618992755476	0.141828	432.483	4.48595022152698	0.417441
Rh	DS50	1.920201671046881	0.142048	431.93	4.49189145407452	0.427482
Rh	DS50	1.02335	0.159878	430.648	4.04785528845337	0.252813
Rh	DS50	1.0416	0.159852	430.451	4.04813	0.257304
Rh	DS50	1.02563	0.159727	430.608	4.04708	0.253425
Rh	DS50	1.90659208427237	0.15827354715171	417.177	4.46346	0.427155
Rh	DS50	1.86933088814032	0.158588454274908	417.559	4.46942	0.418249
Rh	DS50	1.83828564708971	0.158721097300633	417.848	4.47277	0.410995
Rh	DS50	1.83276	0.133473	417.342652272732472	4.47523	0.409535
Rh	RE10	2.15752	0.2445468515068893	308.228	2.06728	1.04365
Rh	RE10	2.14775	0.2445645410705939	308.601	2.06844	1.03834
Rh	RE10	2.11917	0.2446285145069254	309.671	2.07398	1.02179
Rh	RE10	2.09749	0.2444923977610805	310.234	2.07083	1.01288
Rh	RE10	2.10468	0.2445665543526575	310.092	2.07447	1.01457
Rh	RE10	2.67012	0.2378661633733951	273.006	1.77372	1.50537
Rh	RE10	2.69393	0.2380078267038692	272.42	1.78036	1.51314
Rh	RE10	2.68839	0.2382855181527128	273.448	1.79351	1.49895
Rh	RE10	2.68462	0.2384446263933567	274.035	1.80106	1.49058
Rh	RE10	2.74434	0.2384047906307531	271.471	1.79946	1.52508
Ea	DS0	11.5516	0.439266	401.638	4.5416	2.54351
Ea	DS0	11.5196	0.439266	401.638	4.55295	2.53013
Ea	DS0	11.5216	0.43907	401.608	4.55886	2.52731
Ea	DS0	10.4774	0.405473454595565	372.22	4.4538	2.35247
Ea	DS0	10.4633	0.406390208788639	372.437	4.44537	2.35375
Ea	DS0	10.4724	0.406509865859573	372.142	4.44482	2.35609
Ea	DS0	10.619	0.424158642456462	300.848	4.03044	2.63471
Ea	DS0	10.622	0.424845749130063	301.913	4.04621	2.62516
Ea	DS0	10.6143	0.425891907023736	303.73	4.06963	2.60817
Ea	DS0	10.5343	0.424326	301.326	4.03626	2.66348
Ea	DS10	7.95071	0.302483710947558	194.269	4.01228	1.9816
Ea	DS10	7.92841	0.302540300977515	194.238	4.01158	1.97638
Ea	DS10	7.90167	0.302365129329111	194.124	4.00912	1.97093
Ea	DS10	8.12517	0.302571965986878	137.559	3.92955	2.06771
Ea	DS10	8.1352	0.302490122040164	137.474	3.93691	2.06639
Ea	DS10	8.13075	0.301985218984979	137.102	3.93618	2.06565
Ea	DS10	8.39338	0.301406477733747	225.781	3.71591	2.25877
Ea	DS10	8.31702	0.303018184988232	229.584	3.71999	2.23576
Ea	DS10	8.33452	0.305259908606005	233.301	3.72048	2.24018
Ea	DS10	8.33514	0.303265	233.432	3.75326	2.24524
Ea	DS20	5.90876	0.237900504691035	151.199476170896	4.07316	1.45066
Ea	DS20	5.91281	0.238416918052036	151.060511095137	4.07146	1.45226
Ea	DS20	5.92844	0.239212444860735	151.193905019308	4.06058	1.46
Ea	DS20	7.02398	0.231111462404703	145.485296685799	4.80115	1.46298
Ea	DS20	7.05358	0.232807811621928	145.433806278703	4.77592	1.4769
Ea	DS20	7.01852	0.236469864460579	145.29676467027	4.76702	1.47231
Ea	DS20	7.46127	0.235575568614764	136.510910764535	4.86607	1.53332
Ea	DS20	7.50345	0.235760989888818	136.209713920883	4.16299	1.80242
Ea	DS20	7.59936	0.235496379791095	135.625771684156	4.17628	1.81965
Ea	DS20	7.59944	0.236047	135.543	4.17524	1.82413
Ea	DS30	6.58906	0.1309104710353319	110.128559531747	4.01203	1.64233
Ea	DS30	6.60469	0.1309339442967438	109.677136802116	4.01111	1.6466
Ea	DS30	6.74076	0.130959632214536	109.498997232687	4.01532	1.67876
Ea	DS30	5.82767	0.1366590392617774	112.788425373777	4.8118	1.21112
Ea	DS30	6.05094	0.1366672265939507	112.546564320005	3.75091	1.61319
Ea	DS30	6.29654	0.1367356109884565	112.935241230568	3.75438	1.67712
Ea	DS30	5.58432	0.1213148992395979	123.129501359053	3.833	1.45691
Ea	DS30	5.69006	0.1213514790394951	121.308943661421	3.84061	1.48155
Ea	DS30	5.67496	0.121338361885883	120.461969551896	3.84562	1.4757
Ea	DS30	5.67635	0.124124	120.123562376247	3.84531	1.47525
Ea	DS40	2.82551	0.1218776558696817	308.042	3.52186	0.802277
Ea	DS40	3.08088	0.1220245940930601	298.973	3.54447	0.869208
Ea	DS40	3.01364	0.1220367105517982	301.579	3.54612	0.849842
Ea	DS40	2.99563	0.1221189134480456	302.695	3.55693	0.842196
Ea	DS40	3.22365	0.1220421819018658	293.727	3.53991	0.910658
Ea	DS40	3.33312	0.1216699310200813	287.492	3.47921	0.95801
Ea	DS40	3.76992	0.1213251614366112	268.392	3.42231	1.10157
Ea	DS40	3.84314	0.120886850892806	262.499	3.35058	1.14701
Ea	DS40	4.11605	0.1203726602863392	247.563	3.2689	1.25915
Ea	DS40	4.11124	0.120167748629817	239.79	3.24152	1.25436
Ea	DS50	1.37195	0.082670118641332	366.04533061098	1.38847	0.988105
Ea	DS50	1.36724	0.092119912991689	349.43224867748	1.40568	0.972653
Ea	DS50	1.38295	0.0804380497040216	339.94243541286	1.45897	0.947896
Ea	DS50	1.60678	0.091694658592055	357.717	1.42321	1.12898
Ea	DS50	1.58404	0.093384987234428	358.962	1.32985	1.19114
Ea	DS50	1.5889	0.0995015307445129	358.876	1.33342	1.19159
Ea	DS50	2.32637	0.08472203390548	371.865	2.03446	1.14348
Ea	DS50	2.33148	0.08653424723178	371.812	2.05662	1.13364
Ea	DS50	2.33585	0.08783752417163	371.761	2.04826	1.14041
Ea	DS50	2.33524	0.0879681800323558	307.097	2.04524	1.14535
Ea	RE10	1.02873	0.2113235791387275	278.384	0.909248	1.1314
Ea	RE10	0.987992	0.2113242714259558	283.34	0.891534	1.10819
Ea	RE10	1.01959	0.2114149909941434	287.868	0.849365	1.20041
Ea	RE10	1.00501	0.2114199749377967	295.448	0.831441	1.20876
Ea	RE10	1.04705	0.2115032955867947	292.254	0.815298	1.28425
Ea	RE10	1.0633	0.2350170630209265	350.382	0.56861	1.86999
Ea	RE10	1.08261	0.2350927786877091	346.434	0.560899	1.93014
Ea	RE10	1.14928	0.2350323680380643	347.463	0.553654	2.0758
Ea	RE10	1.19343	0.2349735725401259	342.684	0.543149	2.19724
Ea	RE10	1.19635	0.2347016707789905	342.354	0.544137	2.19525
Cm	DS0	11.8214	0.3522585668493009	340.9216742464822	4.64031	2.54754
Cm	DS0	11.8875	0.3522585668493009	340.9216742464822	4.64587	2.55872
Cm	DS0	11.9194	0.3538884674392176	339.6140812002871	4.65057	2.56301
Cm	DS0	11.1717	0.341649362540964	340.232	4.44743	2.51194
Cm	DS0	11.2032	0.339747900323077	339.756	4.48442	2.49824
Cm	DS0	11.2032	0.338605867703284	339.394	4.48442	2.49824
Cm	DS0	10.8786	0.37135910947124	351.678	4.84499	2.24532
Cm	DS0	10.8786	0.382451796820557	354.848	4.75122	2.28964
Cm	DS0	10.9223	0.385791185735584	355.543	4.9774	2.19438
Cm	DS0	10.3652	0.383526	355.214	4.57357	2.26633
Cm	DS10	9.67147	0.277289291278564	201.262567443728	4.86315	1.98872
Cm	DS10	8.96706	0.276949842306869	199.583086787826	4.39748	2.03914
Cm	DS10	8.92623	0.277844909672089	200.329124316327	4.44437	2.00844
Cm	DS10	8.8972	0.24260631263711	183.652454567257	4.47942	1.98624
Cm	DS10	8.40704	0.242964030132197	183.822792152207	4.01764	2.09253
Cm	DS10	8.39181	0.244781211333154	184.23565838655	4.09386	2.04985
Cm	DS10	8.39497	0.285328433475389	199.063	4.1636	2.01628
Cm	DS10	8.08981	0.283540084997045	195.711	3.60866	2.24178
Cm	DS10	8.11137	0.283782073362379	196.478	3.61697	2.24258
Cm	DS10	8.04689	0.283263	196.316	3.61414	2.22651
Cm	DS20	7.86247	0.139932319901477	358.43	3.94177	1.99465
Cm	DS20	7.86785	0.140063	358.477	3.94013	1.99685
Cm	DS20	7.88865	0.140201	358.242	3.9296	2.0075
Cm	DS20	9.34643	0.137961923408249	388.852	4.18165	2.2351
Cm	DS20	9.38581	0.13883714881636	388.74	4.15968	2.25638
Cm	DS20	9.33916	0.139421084903434	388.894	4.15192	2.24936
Cm	DS20	7.09164	0.1390188016131286	267.551898442672	3.92425	1.80713
Cm	DS20	7.13174	0.1391372367179117	267.615738012278	3.94112	1.80957
Cm	DS20	7.22289	0.1391993287180849	268.593666271331	3.9537	1.82687
Cm	DS20	7.24325	0.131352	268.44136276272	3.95247	1.83259
Cm	DS30	7.9077	0.099755038775827	321.152839837494	3.5916	2.20172
Cm	DS30	7.94691	0.099074122035127	319.933716650283	3.59427	2.211
Cm	DS30	7.96563	0.097772819945861	318.643300608461	3.59671	2.2147
Cm	DS30	7.55147	0.0927289483340516	340.320521147358	3.78221	1.99658
Cm	DS30	7.57152	0.0926823670967426	341.107989405038	3.78319	2.00136
Cm	DS30	7.55748	0.09125271426546222	334.157	3.78921	1.99447
Cm	DS30	7.36251	0.090605820393092425	308.503623977191	3.43498	2.14339
Cm	DS30	7.52011	0.090602627765047146	318.66	3.44156	2.18509
Cm	DS30	7.58305	0.090599913925244106	318.981	3.44269	2.20265
Cm	DS30	7.58357	0.0905356261351	318.432	3.44625	2.20053
Cm	DS40	6.78346	0.0673892764050532	305.026	3.21661	2.10888
Cm	DS40	7.74655	0.069171	317.235	3.29533	2.35077
Cm	DS40	7.9185	0.0700478	322.518	3.33459	2.37465
Cm	DS40	5.7747	0.0695678602153228	318.727	3.18724	1.81181
Cm	DS40	5.61523	0.0499948522688964	322.185	3.27036	1.71701
Cm	DS40	5.41573	0.0501857	325.876	3.64191	1.48706
Cm	DS40	6.24828	0.0658283065362268	271.979	2.76091	2.26312
Cm	DS40	6.29119	0.0658540970145783	271.082	3.06968	2.04946
Cm	DS40	6.45556	0.0657989778675232	267.057	3.28412	1.96569
Cm	DS40	6.43736	0.0624315	270.352	3.24236	1.98539
Cm	DS50	5.53207	0.00909776	326.355772944019	2.87973	1.92104
Cm	DS50	5.51305	0.00901638	313.885923209191	2.88487	1.91102
Cm	DS50	5.57643	0.00901638	313.885923209191	2.89046	1.92925
Cm	DS50	4.66485	0.0117358	369.875604437156	2.84116	1.64188
Cm	DS50	4.59882	0.0120234	301.385170025517	2.84818	1.61465
Cm	DS50	4.61293	0.0123368	318.000207031627	2.85583	1.61527
Cm	DS50	4.50265	0.0179608	308.994996033531	2.39952	1.87648
Cm	DS50	4.51253	0.0179608	308.994996033531	2.40078	1.87961
Cm	DS50	4.521	0.017919	306.479410021502	2.4034	1.88108
Cm	DS50	4.53574	0.0131251	307.433	2.46247	1.84194
Cm	RE10	1.02873	0.1165608572356762	338.733	0.909248	1.1314
Cm	RE10	0.987992	0.10163227489657891	321.807	0.891534	1.10819
Cm	RE10	1.01959	0.10154852195814867	325.982	0.849365	1.20041
Cm	RE10	1.00501	0.10151451519039538	332.165	0.831441	1.20876
Cm	RE10	1.04705	0.10149066881514423	328.694	0.815298	1.28425
Cm	RE10	1.0633	0.10324262400878089	326.251	0.56861	1.86999
Cm	RE10	1.08261	0.10321612395912474	330.086	0.560899	1.93014
Cm	RE10	1.14928	0.1031915049744407	330.455	0.553654	2.0758
Cm	RE10	1.19343	0.10316661118883533	328.563	0.543149	2.19724
Cm	RE10	1.19326	0.10313793792802562	324.582	0.545246	2.18848
Ia	DS0	8.45687	0.401939555417533	316.05	4.74048	1.78397
Ia	DS0	8.50899	0.403756578097859	316.875	4.96208	1.71481
Ia	DS0	8.55157	0.403756578097859	316.875	4.92568	1.73612
Ia	DS0	8.66283	0.412314	361.267	4.96718	1.74401
Ia	DS0	8.70963	0.414047	361.379	5.0378	1.72886
Ia	DS0	8.73211	0.415451	361.601	5.10144	1.7117
Ia	DS0	8.81661	0.143092	257.618	5.17843	1.70256
Ia	DS0	8.8293	0.448554964923479	263.33	5.36784	1.64485
Ia	DS0	8.90001	0.40110672234225	268.567	5.17181	1.72087
Ia	DS0	8.97458	0.403263	268.543	5.17644	1.73374
Ia	DS10	7.77039	0.3722253943495749	194.7076201794829	5.65322	1.37451
Ia	DS10	7.74413	0.372148407410162	194.9875448200364	5.62722	1.37619
Ia	DS10	7.69984	0.3721178681312456	195.4238670969915	5.61134	1.37219
Ia	DS10	7.30469	0.3572851393487875	265.570066506506	5.38849	1.35561
Ia	DS10	7.28535	0.3579162219508984	255.54166149521	5.41615	1.34512
Ia	DS10	7.25561	0.3584832976331253	244.022439219651	5.45468	1.33016
Ia	DS10	6.83746	0.3495712818616315	176.859160890692	4.83562	1.41398
Ia	DS10	6.86425	0.3487710013985387	199.500634382892	4.85352	1.41428
Ia	DS10	6.8614	0.3478361988118527	222.677066857325	4.8666	1.4099
Ia	DS10	6.86427	0.347153	260.436	4.86643	1.41054
Ia	DS20	6.02767	0.20299564421491	421.989	5.20631	1.15776
Ia	DS20	5.77911	0.203236685272666	422.088	5.40273	1.06966
Ia	DS20	5.48279	0.203414481794663	421.907	4.73104	1.1589
Ia	DS20	6.44511	0.2093540859433374	393.302	4.89207	1.31746
Ia	DS20	6.40709	0.20895046399950918	393.28	4.91055	1.30476
Ia	DS20	6.37616	0.20895803070403333	393.335	4.92899	1.2936
Ia	DS20	7.14387	0.209720393733288	392.855	4.81712	1.48302
Ia	DS20	7.17296	0.210134376968865	395.647	5.04702	1.42123
Ia	DS20	7.08999	0.210900769711648	399.371	5.0498	1.40401
Ia	DS20	7.34263	0.212124	394.326	5.53267	1.32714
Ia	DS30	6.76479	0.2139358879383606	254.103	5.02954	1.34501
Ia	DS30	6.78477	0.2168583812714616	248.335	5.01438	1.35306
Ia	DS30	6.78594	0.2173333156756287	249.186	4.98432	1.36146
Ia	DS30	5.20738	0.2175510044609319	252.062	4.9066	1.0613
Ia	DS30	5.16459	0.2162045934324727	235.989	4.89041	1.05606
Ia	DS30	5.30662	0.2162392415732692	238.19	4.83083	1.09849
Ia	DS30	5.08396	0.2162402305148612	232.701	4.03156	1.26104
Ia	DS30	4.56994	0.2256909474884676	308.009	4.00662	1.1406
Ia	DS30	4.53397	0.2256691646743997	310.593	3.98916	1.13657
Ia	DS30	4.53352	0.2258083512994735	308.068	3.95485	1.14632
Ia	DS40	3.88607	0.10653616413900704	251.748	4.05554	0.958213
Ia	DS40	4.96533	0.10653616413900704	251.748	4.05239	1.22528
Ia	DS40	5.29522	0.10637904997433833	218.395	4.05355	1.30632
Ia	DS40	4.39682	0.10619177992765362	172.618	4.23443	1.03835
Ia	DS40	4.54391	0.10600310662691499	154.001	4.22312	1.07596
Ia	DS40	4.65887	0.10570156838315893	113.973	4.22133	1.10365
Ia	DS40	4.7981	0.10570156838315893	113.973	4.04997	1.18473
Ia	DS40	4.60527	0.10553812546193493	100.229	4.05234	1.13645
Ia	DS40	4.34239	0.1052235800024982	143.7643787443639	4.06003	1.06955
Ia	DS40	4.34326	0.10522348817617438	123.1458852879051	4.05485	1.07113
Ia	DS50	4.52808	0.0395388625904394	389.841	3.93572	1.15051
Ia	DS50	4.51567	0.0395463	389.07	3.93361	1.14797
Ia	DS50	4.50743	0.0394557	389.149	3.93183	1.1464
Ia	DS50	3.76909	0.0423843	402.489	3.66052	1.02966
Ia	DS50	3.72999	0.0421906	401.115	3.65601	1.02024
Ia	DS50	3.70657	0.0417442	400.761	3.64862	1.01588
Ia	DS50	3.09373	0.0416156	400.476	2.86933	1.0782
Ia	DS50	3.01282	0.0288899	405.154	2.85018	1.05706
Ia	DS50	3.55184	0.0288742	403.269	2.84223	1.24966
Ia	DS50	3.55533	0.0288351	404.118	2.85346	1.24597
Ia	RE10	5.79403	0.200279285604987141	301.39289847018	11.8409	0.489324
Ia	RE10	6.04894	0.200262678918308675	357.37706654504	11.8113	0.51213
Ia	RE10	5.72064	0.200298278129021878	367.74292881709	11.7655	0.486221
Ia	RE10	5.86144	0.200326537040449788	302.70262375008	11.696	0.501151
Ia	RE10	9.27671	0.200317627668679165	385.333	12.9314	0.71738
Ia	RE10	9.36298	0.233450126293482	342.306114475856	12.9375	0.723711
Ia	RE10	9.13499	0.2533730920245825	340.754	12.9353	0.706206
Ia	RE10	8.6581	0.20533771104657229	340.763	12.9711	0.667493
Ia	RE10	8.94335	0.20534445332970234	341.95	12.9933	0.688305
Ia	RE10	8.9462472373287	0.20534448531046299	342.068	12.6349	0.70806
Av	DS0	11.476	0.0843610664617083	280.329171920753	4.47375	2.56518
Av	DS0	11.4759	0.0844779973854698	278.216204203862	4.50825	2.54553
Av	DS0	11.4759	0.0844527371902762	279.668560869861	4.50825	2.54553
Av	DS0	11.3778	0.0801097805355036	280.70054323924	4.62949	2.45768
Av	DS0	11.3886	0.0803631149047476	221.63245203695	4.63999	2.45445
Av	DS0	11.3746	0.0803631149047476	221.63245203695	4.6483	2.44704
Av	DS0	13.0287	0.0803029455296344	223.031349631682	5.1616	2.52416
Av	DS0	12.9925	0.0803600488375089	230.054229244582	5.32269	2.44096
Av	DS0	12.9708	0.0804326553011132	293.319305329781	5.48711	2.36388
Av	DS0	12.9763	0.0842365	293.316	5.48523	2.36569
Av	DS10	9.06999	0.0866172286999589	134.5263755244374	3.85877	2.35049
Av	DS10	9.01895	0.089709140105439	110.0887381843752	3.86259	2.33495
Av	DS10	8.901	0.0808041484079362	111.86330624366028	3.87748	2.29556
Av	DS10	8.73033	0.0843738	130.0849397108657	4.02363	2.16976
Av	DS10	8.77202	0.0842753	132.7457712415907	4.00575	2.18985
Av	DS10	8.84568	0.0843874	135.6424288603317	4.00234	2.21013
Av	DS10	8.53577	0.0845323276990218	153.7983504643386	3.87821	2.20095
Av	DS10	8.58616	0.0844318649804401	157.5053602762697	3.90171	2.20062
Av	DS10	8.64792	0.0844719233607981	159.4854108682839	3.90724	2.21331
Av	DS10	8.64627	0.0863694316006081	199.9697873347999	3.90636	2.21338
Av	DS20	7.498	0.0665321329549602	357.704	3.41845	2.19339
Av	DS20	7.5948	0.06786948876896375	353.576	3.40157	2.23273
Av	DS20	7.61717	0.06792247455157815	346.171	3.37517	2.25683
Av	DS20	7.2569	0.06801453559132283	363.541	3.64256	1.99225
Av	DS20	7.22663	0.06760864182443272	336.431	3.63208	1.98967
Av	DS20	7.27653	0.06681074067418211	278.499	3.62645	2.00652
Av	DS20	6.38118	0.06547294890912738	259.647847579361	3.55612	1.79442
Av	DS20	6.41313	0.06597442010685323	244.780661338296	3.53509	1.81413
Av	DS20	6.44447	0.06638245973718629	253.725636060652	3.51732	1.83221
Av	DS20	6.44628	0.06935622636474525	395.79	3.51525	1.83381
Av	DS30	4.2448	0.0478442597978479	257.831	2.59527	1.63559
Av	DS30	5.31754	0.0471884059914887	257.446	3.13727	1.69496
Av	DS30	5.43814	0.047776245220231	260.931	3.22496	1.68627
Av	DS30	5.41001	0.0453142221830914	240.25	3.26517	1.65688
Av	DS30	5.49857	0.0452018967960368	214.415	3.51282	1.56528
Av	DS30	5.44118	0.04518808887077048	194.954	3.52099	1.54535
Av	DS30	5.61168	0.04600864549859476	172.656	3.52116	1.5937
Av	DS30	5.12277	0.04583600292576769	162.167	3.2915	1.55636
Av	DS30	4.99323	0.04572531701787716	158.911	3.28882	1.51824
Av	DS30	4.99635	0.0434126	160.432	3.28634	1.52034
Av	DS40	4.71513	0.0458744400921358	279.599	2.72108	1.73281
Av	DS40	4.9747	0.0457386231338195	275.316	2.69741	1.84425
Av	DS40	4.9747	0.0456181162209049	271.409	2.69741	1.84425
Av	DS40	5.0452	0.0467732356345129	206.571	2.75091	1.83401
Av	DS40	4.51361	0.0468375875115626	208.894	2.81901	1.60113
Av	DS40	4.2745	0.0416954737603001	202.878	2.89254	1.47777
Av	DS40	6.44422	0.0457227271813426	29.9621	4.40699	1.46227
Av	DS40	6.44422	0.0458280996291358	213.841012529203	4.40699	1.46227
Av	DS40	6.50661	0.04579756078893025	274.43753456693805	4.39766	1.47956
Av	DS40	6.57358	0.0454153	274.313	4.39248	1.49655
Av	DS50	4.16828	0.0235132558947043	334.031	2.8655	1.45464
Av	DS50	4.06968	0.0235331	336.312	2.86955	1.41823
Av	DS50	4.21748	0.0235038	332.867	2.86681	1.47114
Av	DS50	3.51237	0.0237139	347.781	2.27772	1.54205
Av	DS50	3.44907	0.0236964	349.103	2.27722	1.5146
Av	DS50	3.58109	0.0236221	345.915	2.27167	1.57641
Av	DS50	3.29244	0.0122091	281.914	2.32054	1.41882
Av	DS50	3.28823	0.012165	281.595	2.31252	1.42193
Av	DS50	3.28817	0.0120342	280.081	2.28851	1.43682
Av	DS50	3.28634	0.0131252	280.436	2.28383	1.43896
Av	RE10	5.79403	0.0602304880487545	155.308100516529	11.8409	0.489324
Av	RE10	6.04894	0.06782549942968162	147.302	11.8113	0.51213
Av	RE10	5.72064	0.06768635899533231	133.768	11.7655	0.486221
Av	RE10	5.86144	0.06752228021320713	130.103	11.696	0.501151
Av	RE10	9.27671	0.06730230500368288	123.928	12.9314	0.71738
Av	RE10	9.36298	0.0600491421248952	145.736	12.9375	0.723711
Av	RE10	9.13499	0.06995743730824448	150.062	12.9353	0.706206
Av	RE10	8.6581	0.06994999954128623	154.757	12.9711	0.667493
Av	RE10	8.94335	0.06978839750236737	140.066	12.9933	0.688305
Av	RE10	8.94413	0.0695843438257554	141.327	12.9639	0.689927
Ai	DS0	11.5	0.0633801394573169	384.0951627709222	3.12227	3.68322
Ai	DS0	11.5157	0.0628351909062599	390.7684063495455	3.08768	3.72957
Ai	DS0	11.5582	0.0623277853749537	398.3467327659743	3.05587	3.78231
Ai	DS0	11.4771	0.0685707866940768	386.191447477039	2.98715	3.84214
Ai	DS0	11.5735	0.0685707866940768	386.191447477039	2.98715	3.87443
Ai	DS0	11.5251	0.0685707866940768	386.191447477039	2.98715	3.85821
Ai	DS0	13.8944	0.062710981159321	322.685	3.6716	3.78428
Ai	DS0	13.3832	0.0626265230547451	328.779116402698	3.65845	3.65817
Ai	DS0	13.0814	0.0626265230547451	328.779116402698	3.65845	3.57565
Ai	DS0	13.5247	0.0625152	328.23626276226	3.65637	3.69895
Ai	DS10	10.063	0.055770330694479	153.265	3.14581	3.19885
Ai	DS10	9.88806	0.055407140051651	152.393	3.26511	3.0284
Ai	DS10	9.82695	0.055146315475982	152.158	3.30597	2.97249
Ai	DS10	9.46587	0.050418088740275	190.654	3.45719	2.73803
Ai	DS10	9.39224	0.050418088740275	190.654	3.44917	2.72304
Ai	DS10	9.33263	0.0517048369691	190.628	3.45566	2.70068
Ai	DS10	8.92142	0.058896741688236	89.9355	2.70225	3.30148
Ai	DS10	8.97633	0.058842393876752	89.0637	2.70841	3.31425
Ai	DS10	9.01766	0.058871234881786	88.5971	2.71487	3.32158
Ai	DS10	9.63585	0.0541251	190.236	2.72473	3.53645
Ai	DS20	6.3071	0.04836836815819817	160.009185979733	2.71204	2.32559
Ai	DS20	6.61227	0.04869933655795973	157.385	2.81667	2.34755
Ai	DS20	6.5492	0.0487642030040708	162.577	2.83654	2.30887
Ai	DS20	6.63779	0.0457153657556604	288.544433490075	2.51912	2.63496
Ai	DS20	6.47529	0.0464682940206392	293.843353415998	2.63916	2.45354
Ai	DS20	6.6744	0.046754626716746	292.881061529926	2.68485	2.48595
Ai	DS20	5.4018	0.04817511781415418	225.54	2.66278	2.02863
Ai	DS20	5.58343	0.04816377658050034	217.108	2.65899	2.09983
Ai	DS20	5.39854	0.0479532971492532	219.064	2.59128	2.08335
Ai	DS20	5.44316	0.0425136	220.41653162762	2.59736	2.09565
Ai	DS30	4.06017	0.04678710839252578	334.241	1.85212	2.19218
Ai	DS30	4.03106	0.0467228267810594	325.12	1.83449	2.19738
Ai	DS30	3.9748	0.04664405835347308	319.355	1.8498	2.14877
Ai	DS30	3.52473	0.04739224661180961	399.378073552072	1.50834	2.33683
Ai	DS30	3.97182	0.04721765464504308	388.730524108276	1.72269	2.3056
Ai	DS30	4.19689	0.04698633348207005	361.747459575104	1.71806	2.44281
Ai	DS30	3.96779	0.04666477889965831	332.391399241183	1.98087	2.00306
Ai	DS30	4.02365	0.04661039104854135	323.29599515088	1.85331	2.17106
Ai	DS30	3.99917	0.04644861461762691	300.298672923554	1.84846	2.16352
Ai	DS30	3.99736	0.04635953090702957	386.0205967086036	1.84525	2.1663
Ai	DS40	2.41464	0.0335919142395522	377.715362161924	1.72579	1.39914
Ai	DS40	2.7506	0.0335209902314177	396.116384606927	1.67511	1.64204
Ai	DS40	2.44366	0.0335209902314177	396.116384606927	1.56385	1.56259
Ai	DS40	3.15648	0.0308014092733856	373.11650407529957	2.09531	1.50645
Ai	DS40	3.26383	0.0308014092733856	373.11650407529957	1.82755	1.78591
Ai	DS40	3.01281	0.0307216296483435	389.36906473299667	1.92253	1.5671
Ai	DS40	2.30675	0.0378660996672903	368.58248495011	1.36358	1.69169
Ai	DS40	2.42209	0.037886272006754	386.762826603173	1.49469	1.62046
Ai	DS40	3.66791	0.0377858452141376	351.608026644251	2.28656	1.60412
Ai	DS40	3.66736	0.0341251651631	360.414	2.28358	1.60597
Ai	DS50	2.31463	0.02666563589112027	367.047448542001	1.28286	1.80427
Ai	DS50	2.19323	0.02667329445254166	380.484838373023	1.28429	1.70773
Ai	DS50	2.11513	0.02665450841807393	388.314876264617	1.28098	1.65118
Ai	DS50	1.60825	0.02602570492449914	322.167960436471	0.882563	1.82225
Ai	DS50	1.79048	0.02600766942725478	310.878	0.879924	2.03482
Ai	DS50	2.11775	0.0258359548889807	387.379521943323	1.3893	1.52433
Ai	DS50	1.92333	0.0250651524488271	372.744	1.49433	1.28709
Ai	DS50	1.87351	0.0150311	373.875	1.51482	1.23679
Ai	DS50	1.82273	0.0149374	374.84	1.52133	1.19812
Ai	DS50	1.82414	0.0141252	374.432	1.52436	1.19666
Ai	RE10	5.79403	0.0386088708532386	463.687446521948	11.8409	0.489324
Ai	RE10	6.04894	0.0384813813370089	464.082	11.8113	0.51213
Ai	RE10	5.72064	0.0383650176204681	484.889	11.7655	0.486221
Ai	RE10	5.86144	0.0384017681045008	474.785	11.696	0.501151
Ai	RE10	9.27671	0.0383704968879356	479.043	12.9314	0.71738
Ai	RE10	9.36298	0.0302968498271513	490.616	12.9375	0.723711
Ai	RE10	9.13499	0.0301105264334609	495.043	12.9353	0.706206
Ai	RE10	8.6581	0.0300532558500641	497.379	12.9711	0.667493
Ai	RE10	8.94335	0.03991850525951819	483.179	12.9933	0.688305
Ai	RE10	8.94625	0.03979396968725461	496.561	11.2473	0.79541
