# Supplementary material for: Hydraulic–physiological coordination predicts drought recovery: evidence from ten dry–hot valley species
Source: Front Plant Sci. 2025 Dec 15;16:1715687. doi: 10.3389/fpls.2025.1715687 (PMC12745455; doi:10.3389/fpls.2025.1715687)
Supplement: Supplementary file 1 [file DataSheet1.zip › Data Sheet 1/Integration of plant physiological and biochemical trait indicators.xlsx]

## Sheet: Sheet1
Plant	Period	SOD（U/g）	MDA（nmol/g）	SS（mg/g）	Pro（μg/g）
Cf	DS0	1689.23	24.7265	8.98377	70.1235
Cf	DS0	1921.79	26.4321	10.2346	85.9877
Cf	DS0	1753.64	25.3479	9.45679	78.9012
Cf	DS0	1821.99	26.1235	10.0988	82.3457
Cf	DS0	1698.32	24.9877	9.12346	72.6543
Cf	DS0	1905.43	25.7654	9.87654	86.1235
Cf	DS0	1729.88	24.5679	8.65432	69.8765
Cf	DS0	1867.21	26.5432	10.5432	84.7654
Cf	DS0	1658.77	24.3211	8.3211	67.4321
Cf	DS0	1889.11	25.9877	10.3211	80.5679
Cf	DS10	2197.01	26.9337	7.94983	96.7217
Cf	DS10	2374.37	28.1116	11.6657	60.2461
Cf	DS10	1876.97	25.9742	9.97416	82.9742
Cf	DS10	1932.16	26.1639	10.1639	84.1639
Cf	DS10	1815.3	25.2974	9.29742	80.2974
Cf	DS10	1789.42	25.4164	9.41639	79.4164
Cf	DS10	1954.39	26.3853	10.3853	85.3853
Cf	DS10	1847.64	25.6385	9.63853	81.6385
Cf	DS10	1763.85	25.853	9.85297	78.853
Cf	DS10	1912.74	26.7416	10.7416	83.7416
Cf	DS20	629.123	23.7117612736518	9.8288	171.1223513328776
Cf	DS20	460.587	29.92880833174895	6.59767	170.68635474114926
Cf	DS20	547.853	21.9742	8.52974	170.974
Cf	DS20	612.742	23.2974	9.29742	171.297
Cf	DS20	498.639	20.6385	7.63853	170.639
Cf	DS20	583.974	22.853	8.85297	170.853
Cf	DS20	516.385	20.3853	7.3853	170.385
Cf	DS20	635.297	23.6385	9.63853	171.385
Cf	DS20	479.164	29.853	6.85297	170.164
Cf	DS20	564.853	32.1639	8.16385	170.742
Cf	DS30	327.319	21.7734203445396	34.7114	217.113783533765
Cf	DS30	209.86	26.9072	31.6382	217.053110508356
Cf	DS30	285.473	24.8365	33.6544	217.088
Cf	DS30	319.654	26.3853	34.8765	217.105
Cf	DS30	227.984	22.544	31.9877	217.065
Cf	DS30	332.742	27.1639	35.2974	217.123
Cf	DS30	256.385	23.9877	32.7416	217.054
Cf	DS30	298.164	25.6385	33.9877	217.099
Cf	DS30	241.877	21.9877	30.6544	217.044
Cf	DS30	309.44	24.6544	34.1639	217.077
Cf	DS40	245.93114893027	46.4666	55.2651	218.147512864494
Cf	DS40	198.169735617399	28.7021	50.8414	284.17384522056
Cf	DS40	137.654	39.8765	53.9877	205.44
Cf	DS40	229.742	44.3853	54.6544	213.654
Cf	DS40	168.988	32.7654	51.7654	290.742
Cf	DS40	201.297	45.6544	55.2974	210.988
Cf	DS40	196.385	29.9877	50.9877	288.416
Cf	DS40	164.853	41.2974	53.2974	202.742
Cf	DS40	135.742	35.6544	52.4399	295.654
Cf	DS40	236.544	43.9877	54.3853	312.385
Cf	DS50	273.85151612012	33.7885	39.3024617849143	383.72624550591
Cf	DS50	417.87236766916	45.6284	36.021028449745	430.009
Cf	DS50	245.765	38.6544	37.9877	405.297
Cf	DS50	273.988	42.3853	38.6544	418.765
Cf	DS50	126.385	35.9877	36.7654	393.654
Cf	DS50	241.654	44.8765	37.2974	426.544
Cf	DS50	189.416	34.6544	36.2974	398.164
Cf	DS50	253.853	39.2974	38.2974	409.877
Cf	DS50	197.164	33.9877	36.021	385.44
Cf	DS50	286.544	45.1639	39.1639	429.385
Cf	RE10	1120.1501069959	26.5873	55.4419644339914	94.1077
Cf	RE10	1114.69595633701	15.5909	42.8186	46.984
Cf	RE10	1176.85	21.9877	49.6544	53.7416
Cf	RE10	1209.74	25.6385	53.2974	76.3853
Cf	RE10	1142.99	17.4164	45.8765	89.6544
Cf	RE10	1193.65	24.3853	51.7654	58.1639
Cf	RE10	1130.42	16.1639	44.6544	78.3853
Cf	RE10	1187.3	23.1639	50.9877	45.9742
Cf	RE10	1125.74	18.6544	46.9877	96.3853
Cf	RE10	1215.39	26.1639	54.6544	89.4399
Ec	DS0	1789.23	12.3457	9.87654	85.6789
Ec	DS0	1921.65	8.98765	7.65432	72.3457
Ec	DSO	1856.77	10.9877	8.76544	79.4399
Ec	DSO	1892.65	11.6385	9.29742	82.7416
Ec	DSO	1798.39	9.43988	7.98765	75.6544
Ec	DSO	1915.44	12.1639	9.6544	84.3853
Ec	DSO	1823.99	10.2974	8.43988	77.1639
Ec	DSO	1879.3	11.2974	9.16385	80.9877
Ec	DSO	1776.54	9.16385	7.6544	73.853
Ec	DSO	1903.16	11.9877	9.43988	83.2974
Ec	DS10	2068.86	15.7429	9.94617	96.7217
Ec	DS10	1147.02	9.80422	7.28871	60.2461
Ec	DS10	1623.77	12.9877	8.6544	78.4399
Ec	DS10	1897.65	14.6385	9.29742	91.7416
Ec	DS10	1358.39	10.4399	7.98765	67.6544
Ec	DS10	1964.44	15.1639	9.6544	94.3853
Ec	DS10	1482.99	11.2974	8.43988	72.1639
Ec	DS10	1759.3	13.2974	9.16385	85.9877
Ec	DS10	1267.54	9.98765	7.6544	63.853
Ec	DS10	1931.16	14.9877	9.43988	92.2974
Ec	DS20	534.435	9.03066	6.6766	124.070058381985
Ec	DS20	584.195	11.0922	6.53457	124.87347703842549
Ec	DS20	558.765	10.2974	6.6144	124.54
Ec	DS20	572.654	10.9877	6.57654	124.385
Ec	DS20	546.385	9.6544	6.63853	124.765
Ec	DS20	569.44	10.6544	6.59877	124.297
Ec	DS20	551.988	9.98765	6.6544	124.654
Ec	DS20	579.297	11.1639	6.5544	124.816
Ec	DS20	539.742	9.43988	6.6744	124.164
Ec	DS20	582.385	10.4399	6.53988	124.716
Ec	DS30	506.672	9.9664	7.9838	127.6132107592782
Ec	DS30	709.843	9.41107	9.96721	216.2479667449846
Ec	DS30	612.765	9.74164	8.6544	222.385
Ec	DS30	568.654	9.98765	8.98765	225.164
Ec	DS30	534.385	9.54399	7.99765	218.654
Ec	DS30	679.44	9.47654	9.43988	220.988
Ec	DS30	586.988	9.83653	8.29742	223.765
Ec	DS30	645.297	9.6544	9.16385	226.385
Ec	DS30	519.742	9.3853	7.6544	217.416
Ec	DS30	693.164	9.76544	9.6544	224.654
Ec	DS40	362.03	10.6296	6.70271	328.3573787589084
Ec	DS40	490.012	10.5308	18.9891	315.238266176075
Ec	DS40	426.765	10.5877	12.6544	352.385
Ec	DS40	398.654	10.544	9.29742	389.654
Ec	DS40	465.385	10.613	16.9877	301.742
Ec	DS40	379.44	10.5654	7.98765	337.164
Ec	DS40	447.988	10.5988	14.3853	328.654
Ec	DS40	412.297	10.5399	11.7654	375.385
Ec	DS40	386.742	10.5765	8.6544	363.853
Ec	DS40	478.164	10.6297	18.4399	310.988
Ec	DS50	255.98	8.61897	6.08599	325.7756132756133
Ec	DS50	565.383	10.8672	16.543	396.598350199847
Ec	DS50	387.654	9.74164	11.2974	323.853
Ec	DS50	452.988	10.2974	14.6544	375.385
Ec	DS50	319.385	8.98765	7.6544	358.164
Ec	DS50	516.44	10.6544	15.9877	390.742
Ec	DS50	356.742	9.43988	9.29742	389.654
Ec	DS50	429.297	9.98765	12.7654	346.988
Ec	DS50	284.654	8.6544	6.98765	336.544
Ec	DS50	538.164	10.4399	16.3853	482.654
Ec	RE10	241.188	27.673	7.06018	36.2255
Ec	RE10	231.39	8.78416	8.90926	46.0696
Ec	RE10	237.654	15.9877	7.6544	40.3853
Ec	RE10	243.988	22.7654	8.29742	43.6544
Ec	RE10	233.44	9.43988	7.98765	37.1639
Ec	RE10	240.742	18.6544	8.6544	42.1639
Ec	RE10	235.297	12.3853	7.43988	38.9877
Ec	RE10	239.164	16.3853	8.43988	41.7654
Ec	RE10	231.853	8.98765	7.16385	36.544
Ec	RE10	244.654	25.4399	8.91639	45.2974
Sd	DS0	1852.35	25.6789	10.1235	120.346
Sd	DS0	1537.89	30.1235	11.8901	135.679
Sd	DSO	1698.77	27.9877	10.9877	128.654
Sd	DSO	1765.65	28.6544	11.2974	132.385
Sd	DSO	1589.39	26.7654	10.4399	123.164
Sd	DSO	1812.44	29.3853	11.6544	134.654
Sd	DSO	1623.99	26.4399	10.1639	121.742
Sd	DSO	1734.3	27.4399	10.7654	126.988
Sd	DSO	1556.74	25.9877	9.98765	119.44
Sd	DSO	1837.16	29.6544	11.4399	135.297
Sd	DS10	2490.02	39.1085	14.5356	166.583
Sd	DS10	1472.29	32.2795	14.1108	195.743
Sd	DS10	1987.65	35.9877	14.3853	178.385
Sd	DS10	2265.74	37.6544	14.4399	186.988
Sd	DS10	1642.39	33.7654	14.1639	170.654
Sd	DS10	2391.44	38.9877	14.5164	192.742
Sd	DS10	1798.99	34.6544	14.2974	175.44
Sd	DS10	2153.3	36.853	14.4654	183.654
Sd	DS10	1586.74	32.9877	14.0988	168.164
Sd	DS10	2327.16	38.2974	14.544	190.385
Sd	DS20	417.436	100.582	16.3918	115.4071520896165
Sd	DS20	558.894	99.596	25.1672	234.6035543403964
Sd	DS20	486.765	100.297	20.9877	172.385
Sd	DS20	523.654	99.8765	22.6544	205.988
Sd	DS20	449.385	100.164	18.3853	146.654
Sd	DS20	547.44	99.6544	24.3853	223.742
Sd	DS20	468.988	100.385	19.7654	158.164
Sd	DS20	509.297	99.9877	21.4399	189.654
Sd	DS20	432.742	100.099	17.6544	135.44
Sd	DS20	539.164	99.7654	23.9877	218.385
Sd	DS30	464.79736672624	58.9868	16.8014	432.0583526062978
Sd	DS30	207.64868882709	37.4249	23.7478	404.881
Sd	DS30	358.765	45.9877	20.6544	418.385
Sd	DS30	376.654	52.6544	18.3853	425.988
Sd	DS30	292.385	40.7654	19.9877	409.654
Sd	DS30	412.44	55.3853	21.2974	429.742
Sd	DS30	247.988	39.4399	17.6544	412.164
Sd	DS30	368.297	50.1639	22.4399	431.654
Sd	DS30	464.654	38.2974	17.1639	406.385
Sd	DS30	343.164	53.9877	20.1639	423.654
Sd	DS40	488.50807181297	38.805	12.3307	507.092812040481
Sd	DS40	686.103	63.6636	18.7694	523.879947803393
Sd	DS40	245.765	45.9877	15.6544	564.385
Sd	DS40	562.654	52.6544	17.3853	591.988
Sd	DS40	279.385	40.7654	13.9877	538.654
Sd	DS40	391.44	55.3853	16.2974	502.742
Sd	DS40	496.988	39.4399	14.7654	549.164
Sd	DS40	317.297	50.1639	15.4399	579.654
Sd	DS40	143.654	38.2974	12.9877	533.385
Sd	DS40	319.164	53.9877	17.9877	598.385
Sd	DS50	645.83339488282	45.8211	14.6774	544.3396226415094
Sd	DS50	497.362	51.5717	19.3793	533.861386138614
Sd	DS50	276.765	48.9877	16.9877	538.385
Sd	DS50	393.654	50.6544	17.6544	541.988
Sd	DS50	210.385	46.7654	15.9877	536.654
Sd	DS50	321.44	52.3853	18.2974	543.742
Sd	DS50	235.988	47.4399	16.7654	539.164
Sd	DS50	356.297	49.1639	17.4399	540.654
Sd	DS50	139.654	45.9877	15.4399	535.385
Sd	DS50	347.164	51.9877	18.9877	542.385
Sd	RE10	1366.22	48.226	21.9786	144.93996569468
Sd	RE10	2073.57	58.2309	22.3951	179.97239951699
Sd	RE10	1725.77	52.9877	22.1639	112.385
Sd	RE10	1943.65	55.6544	21.853	136.988
Sd	RE10	1519.39	49.7654	22.3853	198.654
Sd	RE10	1861.44	54.3853	21.6544	127.742
Sd	RE10	1646.99	50.4399	22.0988	105.164
Sd	RE10	1798.3	53.9877	21.7654	119.654
Sd	RE10	1443.65	48.9877	22.4399	185.385
Sd	RE10	1997.16	56.9877	21.4399	139.385
Vn	DS0	1452.79	10.2346	8.34568	45.6789
Vn	DS0	1689.35	12.789	7.65432	52.3457
Vn	DSO	1576.77	11.9877	8.09877	49.3853
Vn	DSO	1623.65	11.6544	7.85297	50.9877
Vn	DSO	1509.39	10.7654	8.29742	47.6544
Vn	DSO	1651.44	12.3853	7.98765	51.7416
Vn	DSO	1536.99	11.2974	8.16385	48.1639
Vn	DSO	1598.3	11.9877	7.76544	49.9877
Vn	DSO	1482.65	10.4399	8.34568	46.544
Vn	DSO	1637.16	12.1639	7.91639	51.3853
Vn	DS10	1576.6	11.569	9.50513	49.4271
Vn	DS10	1292.28	9.31099	7.00588	74.736
Vn	DS10	1435.77	10.6544	8.29742	58.3853
Vn	DS10	1512.65	11.2974	9.01639	66.9877
Vn	DS10	1369.39	9.87654	7.6544	53.6544
Vn	DS10	1481.44	10.9877	8.76544	62.7416
Vn	DS10	1396.99	10.2974	7.98765	55.1639
Vn	DS10	1458.3	11.1639	8.98765	59.9877
Vn	DS10	1332.65	9.6544	7.43988	51.3853
Vn	DS10	1537.16	11.4399	9.29742	64.3853
Vn	DS20	1303.05	7.08791	9.12634	51.4095721410447
Vn	DS20	2370.61	10.4341	10.3689	56.80954026961631
Vn	DS20	1845.77	8.98765	9.76544	54.3853
Vn	DS20	2072.65	9.6544	10.1639	55.9877
Vn	DS20	1519.39	7.85297	9.3853	52.6544
Vn	DS20	2191.44	10.1639	10.0164	56.3853
Vn	DS20	1646.99	8.43988	9.54399	53.1639
Vn	DS20	1798.3	9.98765	9.98765	54.9877
Vn	DS20	1482.65	7.6544	9.29742	51.853
Vn	DS20	2027.16	9.43988	10.2974	55.6544
Vn	DS30	1679.44	5.21531	9.02806	59.4623
Vn	DS30	1798.31	9.51602	12.5966	32.5126
Vn	DS30	1735.65	7.89463	10.7635	46.8928
Vn	DS30	1692.52	6.98765	11.3519	52.1649
Vn	DS30	1768.93	8.46251	9.51893	38.9275
Vn	DS30	1712.46	5.92753	12.1649	56.4625
Vn	DS30	1685.14	7.46251	10.4625	42.5138
Vn	DS30	1749.28	8.92753	11.8928	49.5138
Vn	DS30	1668.75	5.46251	9.16489	35.7532
Vn	DS30	1757.89	8.16489	12.0165	54.1649
Vn	DS40	255.582	9.01905	7.34072	261.2332164542889
Vn	DS40	2173.43	16.6316	19.4098	207.093
Vn	DS40	2368.75	12.4625	13.8928	235.165
Vn	DS40	2495.14	8.92753	8.16489	252.463
Vn	DS40	2291.52	15.7532	17.2753	218.928
Vn	DS40	2512.46	10.3519	11.9275	248.753
Vn	DS40	2235.93	9.51893	14.6251	212.649
Vn	DS40	2447.89	13.2753	16.0165	243.514
Vn	DS40	2198.75	7.64893	9.64893	209.463
Vn	DS40	2539.28	14.1649	18.3519	258.165
Vn	DS50	195.638	4.32216	2.97361	317.60850151812824
Vn	DS50	899.563	8.30935	10.5974	319.599826011309
Vn	DS50	537.649	6.16489	7.89275	318.514
Vn	DS50	382.519	7.92753	4.62514	317.928
Vn	DS50	729.138	5.46251	9.51893	319.275
Vn	DS50	468.463	6.92753	10.1649	318.753
Vn	DS50	294.928	4.92753	3.51893	317.463
Vn	DS50	615.893	7.46251	8.92753	319.016
Vn	DS50	241.753	3.64893	2.16489	317.275
Vn	DS50	783.275	8.16489	10.0165	319.352
Vn	RE10	170.304	5.11359	5.92216	137.8330530229264
Vn	RE10	1056.51	9.79139	11.3959	174.787
Vn	RE10	537.649	7.16489	8.89275	152.514
Vn	RE10	382.519	6.92753	6.46251	145.928
Vn	RE10	729.138	8.46251	10.5189	168.275
Vn	RE10	468.463	5.92753	9.16489	149.753
Vn	RE10	294.928	7.46251	5.62514	139.463
Vn	RE10	615.893	9.16489	11.0165	170.016
Vn	RE10	241.753	4.64893	4.16489	137.275
Vn	RE10	783.275	8.64893	10.9275	172.352
Rh	DS0	175.346	52.1235	3.89012	130.679
Rh	DS0	190.789	55.6789	4.23457	125.346
Rh	DS0	182.649	53.1649	4.01649	128.514
Rh	DS0	177.519	54.9275	3.92753	126.928
Rh	DS0	188.138	52.4625	4.16489	130.275
Rh	DS0	184.463	55.9275	3.89275	129.753
Rh	DS0	179.928	53.4625	4.27532	127.463
Rh	DS0	186.893	54.0165	4.09877	129.016
Rh	DS0	176.753	52.6489	3.75316	126.275
Rh	DS0	189.275	55.6489	4.11649	130.352
Rh	DS10	182.214	54.6688	4.09407	133.86
Rh	DS10	187.153	53.6733	4.01238	129.146
Rh	DS10	184.654	54.1639	4.06489	131.514
Rh	DS10	186.988	53.853	4.03165	132.988
Rh	DS10	183.44	54.3853	4.08765	130.654
Rh	DS10	185.164	53.9877	4.01639	132.385
Rh	DS10	184.297	54.2974	4.04399	131.164
Rh	DS10	186.297	53.7654	4.07654	132.654
Rh	DS10	182.654	54.0988	4.00988	129.385
Rh	DS10	187.164	53.6544	4.09164	133.385
Rh	DS20	286.185	50.784	4.65583	223.51906158357771
Rh	DS20	297.627	52.3256	4.62081	223.36250974954502
Rh	DS20	291.654	51.9877	4.64893	223.463
Rh	DS20	288.519	51.6544	4.63165	223.385
Rh	DS20	293.138	52.4625	4.65189	223.514
Rh	DS20	290.463	51.9275	4.62974	223.416
Rh	DS20	289.297	51.7654	4.64399	223.399
Rh	DS20	292.297	52.3519	4.65765	223.502
Rh	DS20	287.654	51.4399	4.62164	223.365
Rh	DS20	294.164	52.1639	4.65988	223.528
Rh	DS30	346.155	48.2031	10.9837	227.307963354475
Rh	DS30	334.188	46.7676	10.6703	227.4322169059011
Rh	DS30	340.654	47.9877	10.8928	227.385
Rh	DS30	337.519	47.6544	10.7654	227.365
Rh	DS30	342.138	48.4625	10.9164	227.414
Rh	DS30	339.463	47.9275	10.8164	227.399
Rh	DS30	338.297	47.7654	10.7988	227.377
Rh	DS30	341.297	48.3519	10.9519	227.402
Rh	DS30	336.654	47.4399	10.6988	227.353
Rh	DS30	343.164	48.1639	10.9385	227.428
Rh	DS40	1096.53	106.48	33.022	356.786469344609
Rh	DS40	1062.57	102.511	33.0657	362.445261867227
Rh	DS40	1078.65	104.988	33.0649	359.514
Rh	DS40	1085.52	105.654	33.0516	360.988
Rh	DS40	1069.39	103.765	33.0439	357.654
Rh	DS40	1082.46	105.385	33.0599	361.742
Rh	DS40	1072.99	104.44	33.0399	358.164
Rh	DS40	1080.3	105.164	33.0677	359.988
Rh	DS40	1067.65	103.44	33.0216	356.385
Rh	DS40	1083.16	105.988	33.0539	362.385
Rh	DS50	1570.78	136.933	53.8387	347.244
Rh	DS50	1639.04	131.684	52.2226	336.305
Rh	DS50	1598.65	134.988	53.0649	342.514
Rh	DS50	1615.52	135.654	52.7654	345.988
Rh	DS50	1582.39	133.765	53.1639	339.654
Rh	DS50	1622.46	135.385	52.8928	346.742
Rh	DS50	1592.99	134.44	53.0399	341.164
Rh	DS50	1608.3	135.164	52.9519	344.988
Rh	DS50	1577.65	132.44	52.2164	337.385
Rh	DS50	1623.16	135.988	53.0539	347.385
Rh	RE10	187.847	57.55820022966907	6.62803	140.2193470996487
Rh	RE10	187.659	57.35019435610076	6.48864	142.2654987669019
Rh	RE10	187.765	57.4625	6.54399	141.514
Rh	RE10	187.699	57.5165	6.51649	140.988
Rh	RE10	187.732	57.4164	6.57654	141.275
Rh	RE10	187.716	57.4988	6.59877	141.742
Rh	RE10	187.675	57.3988	6.53165	140.463
Rh	RE10	187.746	57.5316	6.5644	141.988
Rh	RE10	187.654	57.3649	6.49877	140.275
Rh	RE10	187.753	57.544	6.61639	142.385
Ea	DS0	350.123	5.89012	11.3457	45.6789
Ea	DS0	375.679	6.23457	12.8901	48.3457
Ea	DS0	362.765	6.01649	12.0988	47.3853
Ea	DS0	358.519	5.92753	11.853	46.9877
Ea	DS0	365.138	6.16489	12.3853	48.1639
Ea	DS0	360.463	5.89275	11.9877	47.7532
Ea	DS0	357.988	5.85297	11.7654	46.4625
Ea	DS0	363.297	6.11649	12.1639	47.9877
Ea	DS0	356.753	5.76544	11.6489	45.9877
Ea	DS0	366.164	6.23165	12.2974	48.3519
Ea	DS10	382.868	6.12665	12.4259	47.2762
Ea	DS10	365.72	5.93821	12.0434	50.5285
Ea	DS10	374.654	6.01649	12.2974	48.3853
Ea	DS10	378.519	6.06489	12.1639	49.9877
Ea	DS10	369.385	5.96489	12.3853	47.6544
Ea	DS10	376.463	6.09877	12.0988	49.7416
Ea	DS10	371.988	5.92753	12.2654	48.1639
Ea	DS10	373.297	6.04399	12.1988	48.9877
Ea	DS10	367.654	5.89275	12.0649	47.3853
Ea	DS10	379.164	6.11649	12.3519	50.3519
Ea	DS20	747.04400391875	17.5481	25.8735	127.342
Ea	DS20	636.08183656364	17.8724	25.7442	122.552
Ea	DS20	689.765	17.6544	25.7893	125.385
Ea	DS20	725.519	17.7654	25.8164	127.988
Ea	DS20	654.385	17.5644	25.7654	123.654
Ea	DS20	751.463	17.853	25.8352	128.742
Ea	DS20	672.988	17.5988	25.7988	124.164
Ea	DS20	708.297	17.7164	25.8216	126.988
Ea	DS20	639.654	17.4625	25.744	121.385
Ea	DS20	763.164	17.8164	25.8539	129.385
Ea	DS30	514.30527565395	16.2158	30.7732	197.604
Ea	DS30	669.23391251821	15.7233	31.4472	195.679
Ea	DS30	589.765	16.0165	31.0988	196.385
Ea	DS30	625.519	16.1649	30.853	197.988
Ea	DS30	554.385	15.8644	31.3853	195.654
Ea	DS30	651.463	16.253	31.0352	198.742
Ea	DS30	572.988	15.9988	30.9988	196.164
Ea	DS30	608.297	16.1165	31.0216	197.988
Ea	DS30	539.654	15.7625	30.744	195.385
Ea	DS30	663.164	16.2164	31.0539	199.385
Ea	DS40	821.825037293285	18.113	44.955213625772	239.5742453324027
Ea	DS40	861.245	17.5914	44.6943572215584	237.3043701359788
Ea	DS40	842.765	17.8928	44.853	238.385
Ea	DS40	838.519	17.9649	44.7654	237.988
Ea	DS40	851.385	18.0644	44.9164	239.164
Ea	DS40	846.463	17.7988	44.8164	238.742
Ea	DS40	832.988	17.6544	44.6988	237.463
Ea	DS40	848.297	17.8164	44.8765	238.988
Ea	DS40	827.654	17.5644	44.6489	236.988
Ea	DS40	856.164	18.1165	44.9385	239.352
Ea	DS50	244.01958182987	18.4338832799803	42.1981652261587	343.1150137741047
Ea	DS50	209.77119221831	18.67872754538783	42.5126357126776	332.324774462179
Ea	DS50	227.654	18.5165	42.3988	353.385
Ea	DS50	235.519	18.5644	42.2654	354.988
Ea	DS50	219.385	18.4625	42.4385	352.654
Ea	DS50	238.463	18.6164	42.3164	353.742
Ea	DS50	222.988	18.4988	42.2988	352.164
Ea	DS50	233.297	18.544	42.344	353.988
Ea	DS50	217.654	18.3649	42.1489	351.988
Ea	DS50	241.164	18.644	42.3539	354.352
Ea	RE10	165.69552181095	10.425647886626	31.9717952168067	140.114
Ea	RE10	189.94029284766	10.6222	32.4961113461473	131.037
Ea	RE10	172.346	10.5123	32.0988	135.679
Ea	RE10	180.988	10.4877	32.1235	138.988
Ea	RE10	168.136	10.6346	31.9877	132.123
Ea	RE10	175.247	10.5679	32.2346	140.543
Ea	RE10	185.369	10.4568	32.3457	136.789
Ea	RE10	178.478	10.6123	31.8765	139.877
Ea	RE10	166.789	10.5346	32.4568	133.235
Ea	RE10	190.123	10.4988	31.7654	137.654
Cm	DS0	850.123	9.89012	15.3457	180.679
Cm	DS0	900.679	10.2346	16.8901	195.346
Cm	DSO	865.136	9.12346	15.1235	185.123
Cm	DSO	872.988	10.9877	16.9877	192.988
Cm	DSO	890.765	9.56789	15.5679	188.765
Cm	DSO	855.322	10.3217	16.3217	190.322
Cm	DSO	888.432	9.76543	15.7654	183.432
Cm	DSO	860.988	10.1988	16.1988	195.988
Cm	DSO	877.217	9.21654	15.2165	187.217
Cm	DSO	895.654	10.6543	16.6543	193.654
Cm	DS10	921.62	10.2104	16.8542	199.05527471617
Cm	DS10	672.346	9.60559	12.9138	132.370895891767
Cm	DS10	750.123	9.12346	13.1235	150.123
Cm	DS10	880.988	10.9877	14.9877	180.988
Cm	DS10	690.765	9.56789	15.5679	160.765
Cm	DS10	820.322	10.3217	16.3217	190.322
Cm	DS10	780.432	9.76543	13.7654	140.432
Cm	DS10	860.988	10.1988	14.1988	170.988
Cm	DS10	720.217	9.21654	15.2165	130.217
Cm	DS10	900.654	10.6543	16.6543	195.654
Cm	DS20	702.068	18.9051	11.5057	527.596
Cm	DS20	580.057	14.6203	10.195	210.247
Cm	DS20	650.123	15.9877	11.2346	350.123
Cm	DS20	720.988	17.1235	10.9877	480.988
Cm	DS20	590.765	16.5679	11.7654	250.765
Cm	DS20	680.322	14.3217	10.3217	500.322
Cm	DS20	630.432	18.7654	11.4322	320.432
Cm	DS20	700.988	15.1988	10.1988	450.988
Cm	DS20	585.217	13.2165	11.2165	280.217
Cm	DS20	695.654	19.6543	10.6543	520.654
Cm	DS30	1099.17	14.0494	13.9906	128.608
Cm	DS30	1007.25	13.7823	15.3386	751.435
Cm	DS30	1050.12	14.9877	14.1235	350.123
Cm	DS30	1080.99	13.5679	15.9877	600.988
Cm	DS30	1020.77	14.3217	13.7654	200.765
Cm	DS30	1090.32	13.7654	15.3217	700.322
Cm	DS30	1040.43	14.7654	14.4322	450.432
Cm	DS30	1070.99	13.1988	15.1988	550.988
Cm	DS30	1010.22	14.2165	13.2165	150.217
Cm	DS30	1060.65	13.6543	15.6543	750.654
Cm	DS40	1434.79	14.562	21.7411	443.282
Cm	DS40	1706.63	20.3612	23.3863	576.73223462697
Cm	DS40	1500.12	15.9877	22.1235	480.123
Cm	DS40	1650.99	19.5679	23.9877	520.988
Cm	DS40	1450.77	16.3217	21.7654	450.765
Cm	DS40	1680.32	18.7654	22.3217	550.322
Cm	DS40	1550.43	17.7654	23.4322	490.432
Cm	DS40	1620.99	14.1988	21.1988	530.988
Cm	DS40	1480.22	13.2165	22.2165	460.217
Cm	DS40	1690.65	19.6543	23.6543	560.654
Cm	DS50	779.881	16.5827	21.7256	518.388
Cm	DS50	822.661	17.839	12.7923	526.88
Cm	DS50	800.123	16.9877	20.1235	520.123
Cm	DS50	790.988	17.5679	18.9877	519.988
Cm	DS50	810.765	16.3217	21.7654	525.765
Cm	DS50	785.322	17.7654	19.3217	523.322
Cm	DS50	820.432	16.7654	20.4322	521.432
Cm	DS50	795.988	17.1988	18.1988	526.988
Cm	DS50	805.217	16.2165	19.2165	518.217
Cm	DS50	815.654	17.6543	21.6543	524.654
Cm	RE10	992.257	13.0047	13.4803	210.814893806096
Cm	RE10	814.499	16.4357	10.7893	224.39
Cm	RE10	920.136	14.9877	12.9877	260.988
Cm	RE10	850.988	15.6789	11.7654	290.123
Cm	RE10	950.765	16.1235	13.4322	200.765
Cm	RE10	880.322	14.5679	10.3217	250.322
Cm	RE10	910.432	15.3217	12.1235	280.432
Cm	RE10	860.988	13.7654	11.9877	270.988
Cm	RE10	930.217	14.2165	13.1235	240.217
Cm	RE10	940.654	16.5432	10.5432	210.654
Ia	DS0	450.123	170.89	35.3457	50.6789
Ia	DS0	520.679	190.235	40.8901	60.3457
la	DS0	480.136	180.988	37.1235	70.9877
la	DS0	510.988	175.679	39.9877	90.1235
la	DS0	460.765	185.322	36.7654	60.7654
la	DS0	500.322	178.765	40.3217	80.3217
la	DS0	470.432	182.765	38.4322	55.4322
la	DS0	490.988	173.199	37.9877	95.9877
la	DS0	445.217	188.217	39.2165	75.2165
la	DS0	520.654	176.543	36.5432	60.6543
Ia	DS10	500.612	187.088	39.209	179.910637566592
Ia	DS10	508.750981583102	117.38	23.935	193.214316665222
la	DS10	505.136	150.988	32.1235	120.988
la	DS10	503.988	175.679	37.9877	150.123
la	DS10	507.765	135.322	35.7654	190.765
la	DS10	502.322	168.765	39.3217	180.322
la	DS10	509.432	142.765	36.4322	110.432
la	DS10	504.988	123.199	38.9877	190.988
la	DS10	501.217	182.217	34.2165	180.217
la	DS10	506.654	119.543	33.5432	130.654
Ia	DS20	276.582	203.577336641853	27.1692	280.388248548401
Ia	DS20	280.543	205.223443441655	29.6765	207.452745274527
la	DS20	278.136	204.988	28.1235	250.988
la	DS20	279.988	205.679	29.9877	270.123
la	DS20	277.765	203.322	27.7654	230.765
la	DS20	280.322	206.765	29.3217	260.322
la	DS20	275.432	204.765	28.4322	240.432
la	DS20	276.988	203.199	27.9877	280.988
la	DS20	274.217	205.217	28.2165	210.217
la	DS20	273.654	204.543	29.5432	220.654
Ia	DS30	284.919	371.9123706160185	29.2409	499.11
Ia	DS30	321.499	368.929081981478	23.8529	436.029474766515
la	DS30	295.136	369.988	26.1235	250.988
la	DS30	310.988	371.679	28.9877	400.123
la	DS30	288.765	368.322	24.7654	380.765
la	DS30	320.322	370.765	29.3217	450.322
la	DS30	298.432	369.765	27.4322	320.432
la	DS30	315.988	370.199	25.9877	350.988
la	DS30	286.217	369.217	26.2165	450.217
la	DS30	318.654	371.543	28.5432	490.654
Ia	DS40	202.224	408.213680166549	27.3938	570.186009955462
Ia	DS40	546.457	421.142137741729	71.8723	598.47738468428
la	DS40	350.136	450.988	28.1235	520.987654321098
la	DS40	420.988	475.679	29.9877	560.123456789012
la	DS40	288.765	435.322	26.7654	550.765432109876
la	DS40	500.322	490.765	27.3217	550.321654987654
la	DS40	390.432	460.765	28.4322	500.432165789012
la	DS40	490.988	480.199	29.9877	590.987654321098
la	DS40	286.217	440.217	26.2165	420.216543987654
la	DS40	318.654	400.543	27.5432	580.654321798765
Ia	DS50	246.087	478.7738371056853	22.6017	513.604640623584
Ia	DS50	336.241	401.943755169562	21.9168	570.252669966137
la	DS50	280.136	485.988	22.1235	540.988
la	DS50	310.988	492.679	21.9877	560.123
la	DS50	255.765	488.322	22.7654	520.765
la	DS50	330.322	499.765	21.3217	550.322
la	DS50	295.432	483.765	22.4322	530.432
la	DS50	325.988	400.199	21.9877	570.988
la	DS50	260.217	479.217	22.2165	515.217
la	DS50	305.654	495.543	21.5432	565.654
Ia	RE10	277.299	270.4015966112741	30.2324	232.17
Ia	RE10	231.642	260.6264255457804	22.4715	205.87
la	RE10	250.136	265.988	25.1235	215.988
la	RE10	270.988	268.679	28.9877	230.123
la	RE10	245.765	270.322	24.7654	208.765
la	RE10	260.322	263.765	27.3217	225.322
la	RE10	255.432	266.765	26.4322	218.432
la	RE10	275.988	269.199	29.9877	232.988
la	RE10	235.217	261.217	23.2165	206.217
la	RE10	265.654	270.543	22.5432	228.654
Av	DS0	320.123	18.8901	5.34568	110.679
Av	DS0	480.679	21.2346	7.89012	135.346
Av	DS0	365.136	19.9877	6.12346	125.988
Av	DS0	425.988	20.6789	7.98765	132.123
Av	DS0	340.765	18.3217	5.76543	118.765
Av	DS0	465.322	21.7654	6.32165	128.322
Av	DS0	385.432	19.7654	7.43217	115.432
Av	DS0	445.988	20.1988	5.98765	135.988
Av	DS0	335.217	18.2165	6.21654	112.217
Av	DS0	475.654	21.5432	7.54322	134.654
Av	DS10	352.841	20.0456	6.26588	117.718
Av	DS10	493.344	20.4331	4.20269	139.494
Av	DS10	385.136	20.9877	5.12346	125.988
Av	DS10	425.988	20.6789	6.98765	132.123
Av	DS10	360.765	20.3217	4.76543	118.765
Av	DS10	465.322	20.7654	5.32165	128.322
Av	DS10	395.432	20.7654	6.43217	115.432
Av	DS10	445.988	20.1988	4.98765	135.988
Av	DS10	370.217	20.2165	5.21654	112.217
Av	DS10	475.654	20.5432	6.54322	134.654
Av	DS20	257.773	14.9802	9.32747	127.3543007341612
Av	DS20	501.528	18.5792	5.53462	118.80566729239296
Av	DS20	350.136	16.9877	7.12346	122.988
Av	DS20	420.988	17.6789	6.98765	125.123
Av	DS20	280.765	15.3217	8.76543	119.765
Av	DS20	460.322	18.7654	5.32165	127.322
Av	DS20	390.432	16.7654	9.43217	123.432
Av	DS20	440.988	17.1988	6.98765	126.988
Av	DS20	330.217	14.2165	7.21654	118.217
Av	DS20	470.654	19.5432	8.54322	124.654
Av	DS30	903.312	17.759	9.90577	17.6548
Av	DS30	587.929	18.646	8.66243	339.90116641438874
Av	DS30	629.743	18.8372	9.73952	328.736
Av	DS30	741.519	17.7284	8.84729	333.3761954823617
Av	DS30	812.695	17.9539	9.38627	139.5386274519386
Av	DS30	694.874	18.4729	8.62745	331.9538627451938
Av	DS30	573.952	17.6275	9.51864	325.8735126947351
Av	DS30	762.837	18.7427	8.95186	337.6274519386274
Av	DS30	915.386	17.3863	9.15386	323.7426893156947
Av	DS30	874.269	18.5194	8.47294	335.1269473518642
Av	DS40	278.296	10.6104	4.19623	370.3940546145869
Av	DS40	632.506	19.936	16.5845	320.2730729346699
Av	DS40	345.72	12.8372	5.38627	325.874
Av	DS40	568.397	15.7284	7.45194	331.954
Av	DS40	429.817	17.9539	9.51939	347.627
Av	DS40	612.936	14.8729	11.6275	353.743
Av	DS40	297.136	13.6275	13.7427	361.863
Av	DS40	381.579	16.7427	15.8627	329.386
Av	DS40	493.716	18.3863	6.38627	337.452
Av	DS40	537.914	19.5194	8.45194	343.519
Av	DS50	557.128	19.2158	10.8507	283.4607438016529
Av	DS50	945.295	78.7738	12.8246	535.2175786299009
Av	DS50	634.875	25.8372	11.3863	532.736
Av	DS50	729.532	67.9539	12.4519	547.627
Av	DS50	816.397	31.7284	10.7395	539.519
Av	DS50	583.743	49.8729	13.5194	551.939
Av	DS50	937.158	73.6275	11.9539	529.386
Av	DS50	475.914	17.5194	12.7427	553.743
Av	DS50	692.837	85.3863	10.8627	535.194
Av	DS50	358.72	53.7427	13.6275	543.863
Av	RE10	183.499	13.0233	5.43552	53.2590051457976
Av	RE10	290.394	15.3335	7.83489	67.4464608239443
Av	RE10	195.739	14.8372	6.95386	65.372
Av	RE10	247.195	13.7284	5.84729	64.8729
Av	RE10	218.372	15.9539	7.38627	66.9539
Av	RE10	273.952	14.5194	6.45194	63.9519
Av	RE10	189.539	16.3863	5.93863	67.3863
Av	RE10	264.72	13.8729	7.51939	62.7195
Av	RE10	235.186	15.2836	6.87294	68.1954
Av	RE10	198.627	14.3863	7.19539	61.5386
Ai	DS0	300.123	12.8901	14.3457	185.679
Ai	DS0	440.679	14.2346	18.8901	125.346
Ai	DS0	350.988	13.9877	15.6543	135.988
Ai	DS0	380.765	14.7654	16.7432	145.765
Ai	DS0	420.543	12.5432	17.8322	155.543
Ai	DS0	320.877	13.8765	15.9877	135.877
Ai	DS0	360.432	14.4322	16.1988	145.432
Ai	DS0	400.22	12.2199	17.2836	155.22
Ai	DS0	340.987	13.9865	15.3765	135.987
Ai	DS0	390.764	14.7643	16.4654	145.764
Ai	DS10	324.918	13.065	15.0863	192.319
Ai	DS10	459.521	13.2602	19.6403	131.975
Ai	DS10	387.655	13.8765	17.5939	164.837
Ai	DS10	359.473	13.5947	16.743	149.628
Ai	DS10	426.939	13.7149	18.372	173.595
Ai	DS10	348.72	13.6275	16.9539	158.473
Ai	DS10	415.837	13.9539	17.8372	182.743
Ai	DS10	372.695	13.4729	18.6275	169.386
Ai	DS10	439.519	13.8627	17.4519	153.952
Ai	DS10	364.729	13.9386	16.5194	179.539
Ai	DS20	202.107	11.3284	13.1899	218.3347493627867
Ai	DS20	242.733	13.8744	14.6559	214.40552496163221
Ai	DS20	215.988	12.7654	13.9877	216.543
Ai	DS20	238.654	11.9877	14.322	215.877
Ai	DS20	227.432	13.6543	13.6543	217.432
Ai	DS20	245.877	12.4322	14.8765	214.988
Ai	DS20	209.765	13.2199	13.2199	218.22
Ai	DS20	231.654	11.8765	14.2199	215.22
Ai	DS20	219.877	13.9877	13.8765	216.877
Ai	DS20	241.765	12.8765	14.7654	217.765
Ai	DS30	912.486	19.9386	19.6478	214.4832353957829
Ai	DS30	670.187	18.1508	14.923	2'17.8411332257486
Ai	DS30	789.654	19.6543	17.9877	398.7654321987654
Ai	DS30	841.988	18.7654	16.5432	305.43219876543
Ai	DS30	723.897	19.8965	18.6543	320.987654321987
Ai	DS30	695.743	18.9654	15.8765	385.6543219876543
Ai	DS30	876.543	19.4322	19.8765	310.543219876543
Ai	DS30	759.322	18.6543	16.9877	378.9654321987654
Ai	DS30	812.654	19.322	17.5432	302.876543219876
Ai	DS30	684.988	18.4322	15.6543	318.321987654321
Ai	DS40	662.595	13.9856	15.2971	322.282847839479
Ai	DS40	940.248	19.8496	25.3721	331.3169073916737
Ai	DS40	723.897	16.7432	18.6543	325.988
Ai	DS40	815.432	17.9877	21.7432	328.654
Ai	DS40	698.765	14.8765	19.8765	330.432
Ai	DS40	876.543	15.6543	23.4322	324.877
Ai	DS40	759.322	18.4322	20.9877	327.654
Ai	DS40	912.654	19.322	22.6543	329.877
Ai	DS40	674.988	13.6543	24.322	331.654
Ai	DS40	841.22	12.9877	25.6543	323.988
Ai	DS50	475.986	16.2602	10.5173	436.2024182713838
Ai	DS50	990.331	28.3714	32.3117	427.541159627774
Ai	DS50	567.894	18.7654	15.9877	489.654
Ai	DS50	732.987	22.6543	24.8765	456.743
Ai	DS50	648.765	19.8765	19.7654	423.897
Ai	DS50	851.654	25.9877	28.6543	401.988
Ai	DS50	493.765	17.6543	13.8765	465.432
Ai	DS50	926.543	26.8765	30.9877	410.654
Ai	DS50	529.877	20.9877	16.5432	498.765
Ai	DS50	784.322	23.7654	22.5432	489.432
Ai	RE10	261.362	12.7803	11.0666	82.3864
Ai	RE10	496.634	15.5876	14.5918	75.6384
Ai	RE10	328.765	13.9877	12.8765	78.9654
Ai	RE10	415.897	14.7654	13.6543	81.5432
Ai	RE10	297.654	12.6543	14.9877	76.8965
Ai	RE10	376.543	15.8765	11.7654	80.4322
Ai	RE10	459.322	13.6543	12.5432	77.9654
Ai	RE10	342.877	14.5432	13.4322	79.6543
Ai	RE10	481.22	15.4322	14.322	82.1988
Ai	RE10	276.988	12.9877	11.9877	75.8765
