# Supplementary material for: Hydraulic–physiological coordination predicts drought recovery: evidence from ten dry–hot valley species
Source: Front Plant Sci. 2025 Dec 15;16:1715687. doi: 10.3389/fpls.2025.1715687 (PMC12745455; doi:10.3389/fpls.2025.1715687)
Supplement: Supplementary file 1 [file DataSheet1.zip › Data Sheet 1/Integration of relative water content data of plants at different stages.xlsx]

## Sheet: Sheet1
Plant	Period	0~5cm	5~10cm	10~15cm
Cf	DS0
Cf	DS0
Cf	DS0	28.1	37.5	48.8
Cf	DS0
Cf	DS0
Cf	DS0	23.4	36.8	47.8
Cf	DS0
Cf	DS0
Cf	DS0	24.5	35.7	48.5
Cf	DS0
Cf	DS0
Cf	DS0	26.7	34.9	48.2
Cf	DS0
Cf	DS0
Cf	DS0	24.9	36.1	47.5
Cf	DS10
Cf	DS10
Cf	DS10	19.3	29	34.1
Cf	DS10
Cf	DS10
Cf	DS10	21.1	24.8	33.5
Cf	DS10
Cf	DS10
Cf	DS10	20.9	25.2	34.1
Cf	DS10
Cf	DS10
Cf	DS10	20.5	25.6	34.5
Cf	DS10
Cf	DS10
Cf	DS10	19.3	23.9	32.7
Cf	DS20
Cf	DS20
Cf	DS20	15.6	24.8	30.2
Cf	DS20
Cf	DS20
Cf	DS20	14.3	23.9	31.4
Cf	DS20
Cf	DS20
Cf	DS20	13.1	22.1	32.3
Cf	DS20
Cf	DS20
Cf	DS20	13.5	22.5	34.1
Cf	DS20
Cf	DS20
Cf	DS20	13.9	24.4	31.8
Cf	DS30
Cf	DS30
Cf	DS30	12.7	22.3	28.9
Cf	DS30
Cf	DS30
Cf	DS30	11.2	19.9	31.6
Cf	DS30
Cf	DS30
Cf	DS30	11.5	20.8	29.4
Cf	DS30
Cf	DS30
Cf	DS30	11.8	21.5	29.3
Cf	DS30
Cf	DS30
Cf	DS30	10.9	19.6	30.1
Cf	DS40
Cf	DS40
Cf	DS40	8.5	16.3	23.6
Cf	DS40
Cf	DS40
Cf	DS40	7.1	14.5	27.2
Cf	DS40
Cf	DS40
Cf	DS40	7.9	15.8	24.9
Cf	DS40
Cf	DS40
Cf	DS40	7.6	15.7	24.8
Cf	DS40
Cf	DS40
Cf	DS40	6.4	13.9	25.7
Cf	DS50
Cf	DS50
Cf	DS50	6.2	13.7	20.1
Cf	DS50
Cf	DS50
Cf	DS50	4.9	11.6	23.8
Cf	DS50
Cf	DS50
Cf	DS50	5.7	12.4	21.5
Cf	DS50
Cf	DS50
Cf	DS50	5.4	12.9	21.4
Cf	DS50
Cf	DS50
Cf	DS50	4.3	10.8	22.3
Cf	RE10
Cf	RE10
Cf	RE10	18.6	25.3	32.8
Cf	RE10
Cf	RE10
Cf	RE10	16.8	22.9	36.9
Cf	RE10
Cf	RE10
Cf	RE10	17.9	24.6	34.1
Cf	RE10
Cf	RE10
Cf	RE10	17.4	24.3	34.7
Cf	RE10
Cf	RE10
Cf	RE10	16.2	22.1	35.4
Ec	DS0
Ec	DS0
Ec	DS0	21.2	38.5	44.5
Ec	DS0
Ec	DS0
Ec	DS0	21.6	39.1	45.2
Ec	DS0
Ec	DS0
Ec	DS0	20.7	38.3	44.6
Ec	DS0
Ec	DS0
Ec	DS0	21.9	39.6	45.4
Ec	DS0
Ec	DS0
Ec	DS0	20.3	37.9	43.7
Ec	DS10
Ec	DS10
Ec	DS10	21.2	38.5	44.5
Ec	DS10
Ec	DS10
Ec	DS10	21.6	39.1	45.2
Ec	DS10
Ec	DS10
Ec	DS10	20.7	38.3	44.6
Ec	DS10
Ec	DS10
Ec	DS10	21.9	39.6	45.4
Ec	DS10
Ec	DS10
Ec	DS10	20.3	37.9	43.7
Ec	DS20
Ec	DS20
Ec	DS20	14.2	19.1	28.3
Ec	DS20
Ec	DS20
Ec	DS20	15.4	20.5	29.8
Ec	DS20
Ec	DS20
Ec	DS20	13.8	18.7	27.6
Ec	DS20
Ec	DS20
Ec	DS20	12.9	17.3	26.9
Ec	DS20
Ec	DS20
Ec	DS20	16.1	21.2	30.1
Ec	DS30
Ec	DS30
Ec	DS30	9.6	14.3	23.8
Ec	DS30
Ec	DS30
Ec	DS30	7.9	12.1	21.6
Ec	DS30
Ec	DS30
Ec	DS30	10.5	15.8	25.1
Ec	DS30
Ec	DS30
Ec	DS30	11.2	16.9	26.4
Ec	DS30
Ec	DS30
Ec	DS30	8.7	13.6	22.3
Ec	DS40
Ec	DS40
Ec	DS40	8.3	16.5	25.7
Ec	DS40
Ec	DS40
Ec	DS40	6.9	14.3	29.6
Ec	DS40
Ec	DS40
Ec	DS40	7.6	15.8	26.9
Ec	DS40
Ec	DS40
Ec	DS40	7.4	15.7	26.8
Ec	DS40
Ec	DS40
Ec	DS40	6.2	13.5	28.2
Ec	DS50
Ec	DS50
Ec	DS50	6.1	13.9	23.2
Ec	DS50
Ec	DS50
Ec	DS50	4.8	11.2	27.1
Ec	DS50
Ec	DS50
Ec	DS50	5.5	12.6	24.4
Ec	DS50
Ec	DS50
Ec	DS50	5.3	12.8	24.3
Ec	DS50
Ec	DS50
Ec	DS50	4.3	10.4	25.7
Ec	RE10
Ec	RE10
Ec	RE10	15.2	23.6	30.9
Ec	RE10
Ec	RE10
Ec	RE10	13.5	21.1	34.9
Ec	RE10
Ec	RE10
Ec	RE10	14.5	22.5	32.2
Ec	RE10
Ec	RE10
Ec	RE10	14.3	22.6	31.9
Ec	RE10
Ec	RE10
Ec	RE10	12.9	20.3	33.5
Sd	DS0
Sd	DS0
Sd	DS0	29.2	38.8	49.4
Sd	DS0
Sd	DS0
Sd	DS0	29.4	38.9	50.1
Sd	DS0
Sd	DS0
Sd	DS0	30.1	39.3	50.3
Sd	DS0
Sd	DS0
Sd	DS0	29.5	38.1	50.4
Sd	DS0
Sd	DS0
Sd	DS0	30.5	37.1	50.7
Sd	DS10
Sd	DS10
Sd	DS10	19.8	28.4	33.6
Sd	DS10
Sd	DS10
Sd	DS10	18.5	27.6	34.8
Sd	DS10
Sd	DS10
Sd	DS10	17.4	25.8	35.7
Sd	DS10
Sd	DS10
Sd	DS10	17.8	26.1	37.8
Sd	DS10
Sd	DS10
Sd	DS10	18.1	28.1	35.2
Sd	DS20
Sd	DS20
Sd	DS20	13.8	22.4	27.6
Sd	DS20
Sd	DS20
Sd	DS20	12.5	21.6	28.8
Sd	DS20
Sd	DS20
Sd	DS20	11.4	19.8	29.7
Sd	DS20
Sd	DS20
Sd	DS20	11.8	20.1	31.8
Sd	DS20
Sd	DS20
Sd	DS20	12.1	22.1	29.2
Sd	DS30
Sd	DS30
Sd	DS30	9.6	18.2	23.8
Sd	DS30
Sd	DS30
Sd	DS30	8.2	16.4	27.9
Sd	DS30
Sd	DS30
Sd	DS30	8.9	17.5	25.1
Sd	DS30
Sd	DS30
Sd	DS30	8.7	17.9	25.6
Sd	DS30
Sd	DS30
Sd	DS30	7.5	15.8	26.3
Sd	DS40
Sd	DS40
Sd	DS40	6.3	14.2	19.8
Sd	DS40
Sd	DS40
Sd	DS40	5.1	12.4	23.9
Sd	DS40
Sd	DS40
Sd	DS40	5.8	13.5	21.1
Sd	DS40
Sd	DS40
Sd	DS40	5.6	13.9	21.6
Sd	DS40
Sd	DS40
Sd	DS40	4.5	11.8	22.3
Sd	DS50
Sd	DS50
Sd	DS50	4.1	11.8	17.5
Sd	DS50
Sd	DS50
Sd	DS50	3.3	9.1	20.8
Sd	DS50
Sd	DS50
Sd	DS50	3.7	10.6	18.9
Sd	DS50
Sd	DS50
Sd	DS50	3.8	10.7	18.2
Sd	DS50
Sd	DS50
Sd	DS50	2.9	8.5	19.3
Sd	RE10
Sd	RE10
Sd	RE10	15.2	24.8	30.1
Sd	RE10
Sd	RE10
Sd	RE10	13.8	22.3	34.2
Sd	RE10
Sd	RE10
Sd	RE10	14.6	23.9	31.5
Sd	RE10
Sd	RE10
Sd	RE10	14.3	24.1	31.9
Sd	RE10
Sd	RE10
Sd	RE10	13.1	21.7	32.8
Vn	DS0
Vn	DS0
Vn	DS0	28	33.5	46.6
Vn	DS0
Vn	DS0
Vn	DS0	27.5	35.1	47.1
Vn	DS0
Vn	DS0
Vn	DS0	26.7	36.2	48.2
Vn	DS0
Vn	DS0
Vn	DS0	28.9	37.6	46.7
Vn	DS0
Vn	DS0
Vn	DS0	26.4	35.9	45.5
Vn	DS10
Vn	DS10
Vn	DS10	14.8	19.6	25.7
Vn	DS10
Vn	DS10
Vn	DS10	15.1	20.4	26.9
Vn	DS10
Vn	DS10
Vn	DS10	15.5	21.2	27.8
Vn	DS10
Vn	DS10
Vn	DS10	16.2	23.1	28.4
Vn	DS10
Vn	DS10
Vn	DS10	16.6	24.8	29.2
Vn	DS20
Vn	DS20
Vn	DS20	12.3	17.9	23.6
Vn	DS20
Vn	DS20
Vn	DS20	13.1	18.5	24.8
Vn	DS20
Vn	DS20
Vn	DS20	13.8	19.3	25.7
Vn	DS20
Vn	DS20
Vn	DS20	14.5	20.1	26.9
Vn	DS20
Vn	DS20
Vn	DS20	15.2	21.7	27.5
Vn	DS30
Vn	DS30
Vn	DS30	8.7	13.5	19.2
Vn	DS30
Vn	DS30
Vn	DS30	10.5	15.7	22.6
Vn	DS30
Vn	DS30
Vn	DS30	9.3	14.1	20.8
Vn	DS30
Vn	DS30
Vn	DS30	11.2	16.4	23.1
Vn	DS30
Vn	DS30
Vn	DS30	9.8	14.9	21.3
Vn	DS40
Vn	DS40
Vn	DS40	6.2	13.8	22.5
Vn	DS40
Vn	DS40
Vn	DS40	4.9	11.6	26.3
Vn	DS40
Vn	DS40
Vn	DS40	5.5	13.1	23.7
Vn	DS40
Vn	DS40
Vn	DS40	5.4	12.9	23.5
Vn	DS40
Vn	DS40
Vn	DS40	4.3	10.9	24.9
Vn	DS50
Vn	DS50
Vn	DS50	4.1	11.3	20.8
Vn	DS50
Vn	DS50
Vn	DS50	2.8	8.7	24.6
Vn	DS50
Vn	DS50
Vn	DS50	3.5	10.1	22
Vn	DS50
Vn	DS50
Vn	DS50	3.4	10.3	21.8
Vn	DS50
Vn	DS50
Vn	DS50	2.3	7.9	23.2
Vn	RE10
Vn	RE10
Vn	RE10	9.8	18.6	26.3
Vn	RE10
Vn	RE10
Vn	RE10	8.1	16.1	30.3
Vn	RE10
Vn	RE10
Vn	RE10	9.1	17.5	27.6
Vn	RE10
Vn	RE10
Vn	RE10	8.9	17.6	27.2
Vn	RE10
Vn	RE10
Vn	RE10	7.5	15.3	28.9
Rh	DS0
Rh	DS0
Rh	DS0	30	39.8	51.4
Rh	DS0
Rh	DS0
Rh	DS0	30.5	40.1	52.5
Rh	DS0
Rh	DS0
Rh	DS0	32.1	42.1	53.6
Rh	DS0
Rh	DS0
Rh	DS0	33.1	42.6	54.1
Rh	DS0
Rh	DS0
Rh	DS0	28.8	43.2	55.2
Rh	DS10
Rh	DS10
Rh	DS10	15.9	21.9	28.8
Rh	DS10
Rh	DS10
Rh	DS10	16.7	23.2	29.1
Rh	DS10
Rh	DS10
Rh	DS10	15.8	24.1	30.4
Rh	DS10
Rh	DS10
Rh	DS10	15.1	24.6	30.9
Rh	DS10
Rh	DS10
Rh	DS10	15.7	25.1	32.1
Rh	DS20
Rh	DS20
Rh	DS20	13.8	19.5	26.1
Rh	DS20
Rh	DS20
Rh	DS20	14.2	20.3	26.8
Rh	DS20
Rh	DS20
Rh	DS20	12.9	21	27.5
Rh	DS20
Rh	DS20
Rh	DS20	12.3	21.8	28.3
Rh	DS20
Rh	DS20
Rh	DS20	13.1	22.4	29.6
Rh	DS30
Rh	DS30
Rh	DS30	9.8	17.3	24.5
Rh	DS30
Rh	DS30
Rh	DS30	8.3	16.8	27.1
Rh	DS30
Rh	DS30
Rh	DS30	10.2	18.1	25.9
Rh	DS30
Rh	DS30
Rh	DS30	9.1	17.4	28.9
Rh	DS30
Rh	DS30
Rh	DS30	28.9	15.6	26.3
Rh	DS40
Rh	DS40
Rh	DS40	5.8	14.7	22.3
Rh	DS40
Rh	DS40
Rh	DS40	4.6	12.5	26.1
Rh	DS40
Rh	DS40
Rh	DS40	5.3	13.9	23.6
Rh	DS40
Rh	DS40
Rh	DS40	5	13.6	23.8
Rh	DS40
Rh	DS40
Rh	DS40	4.1	11.8	24.9
Rh	DS50
Rh	DS50
Rh	DS50	3.5	11.2	18.9
Rh	DS50
Rh	DS50
Rh	DS50	2.8	8.3	22.7
Rh	DS50
Rh	DS50
Rh	DS50	3.1	9.8	20.1
Rh	DS50
Rh	DS50
Rh	DS50	3.2	9.5	19.8
Rh	DS50
Rh	DS50
Rh	DS50	2.4	7.6	21.4
Rh	RE10
Rh	RE10
Rh	RE10	16.7	23.5	29.8
Rh	RE10
Rh	RE10
Rh	RE10	14.8	21.2	34
Rh	RE10
Rh	RE10
Rh	RE10	15.9	22.8	31.1
Rh	RE10
Rh	RE10
Rh	RE10	15.6	22.7	30.9
Rh	RE10
Rh	RE10
Rh	RE10	14.3	20.4	32.6
Ea	DS0
Ea	DS0
Ea	DS0	18.4	34.2	51
Ea	DS0
Ea	DS0
Ea	DS0	16.5	36.2	51.8
Ea	DS0
Ea	DS0
Ea	DS0	17.9	39.1	55.1
Ea	DS0
Ea	DS0
Ea	DS0	18.7	40.6	56.9
Ea	DS0
Ea	DS0
Ea	DS0	19.5	42.2	58.8
Ea	DS10
Ea	DS10
Ea	DS10	17.1	18.8	24.5
Ea	DS10
Ea	DS10
Ea	DS10	19.1	22.3	32.5
Ea	DS10
Ea	DS10
Ea	DS10	20.6	24	35.2
Ea	DS10
Ea	DS10
Ea	DS10	21.3	24.9	36.7
Ea	DS10
Ea	DS10
Ea	DS10	22	25.8	38.3
Ea	DS20
Ea	DS20
Ea	DS20	12.1	15.6	20.8
Ea	DS20
Ea	DS20
Ea	DS20	14.3	18.9	27.5
Ea	DS20
Ea	DS20
Ea	DS20	15.8	20.4	29.1
Ea	DS20
Ea	DS20
Ea	DS20	16.5	21.2	30.6
Ea	DS20
Ea	DS20
Ea	DS20	17.6	22.1	32.7
Ea	DS30
Ea	DS30
Ea	DS30	9.5	12.8	18.2
Ea	DS30
Ea	DS30
Ea	DS30	13.5	18.4	27.8
Ea	DS30
Ea	DS30
Ea	DS30	11.3	15.6	24.1
Ea	DS30
Ea	DS30
Ea	DS30	14.2	19.5	29.3
Ea	DS30
Ea	DS30
Ea	DS30	12.7	17.3	25.9
Ea	DS40
Ea	DS40
Ea	DS40	7.5	15.1	23.8
Ea	DS40
Ea	DS40
Ea	DS40	6.2	13	27.6
Ea	DS40
Ea	DS40
Ea	DS40	6.8	14.5	25
Ea	DS40
Ea	DS40
Ea	DS40	6.7	14.2	24.8
Ea	DS40
Ea	DS40
Ea	DS40	5.6	12.3	26.2
Ea	DS50
Ea	DS50
Ea	DS50	5.2	12.6	21.5
Ea	DS50
Ea	DS50
Ea	DS50	3.9	9.9	25.3
Ea	DS50
Ea	DS50
Ea	DS50	4.6	11.3	22.7
Ea	DS50
Ea	DS50
Ea	DS50	4.5	11.5	22.5
Ea	DS50
Ea	DS50
Ea	DS50	3.4	9.1	23.9
Ea	RE10
Ea	RE10
Ea	RE10	11.2	20.3	27.9
Ea	RE10
Ea	RE10
Ea	RE10	9.5	17.8	31.9
Ea	RE10
Ea	RE10
Ea	RE10	10.5	19.2	29.2
Ea	RE10
Ea	RE10
Ea	RE10	10.3	19.3	28.8
Ea	RE10
Ea	RE10
Ea	RE10	8.9	17	30.5
Cm	DS0
Cm	DS0
Cm	DS0	12.7	28.8	44
Cm	DS0
Cm	DS0
Cm	DS0	13.4	30.1	45.2
Cm	DS0
Cm	DS0
Cm	DS0	14.2	31.5	46.5
Cm	DS0
Cm	DS0
Cm	DS0	15	32.8	47.8
Cm	DS0
Cm	DS0
Cm	DS0	15.7	34.2	49.2
Cm	DS10
Cm	DS10
Cm	DS10	15.8	17.2	24.1
Cm	DS10
Cm	DS10
Cm	DS10	16.5	18	25.3
Cm	DS10
Cm	DS10
Cm	DS10	17.1	18.8	26.5
Cm	DS10
Cm	DS10
Cm	DS10	17.8	19.5	27.7
Cm	DS10
Cm	DS10
Cm	DS10	18.4	20.4	28.9
Cm	DS20
Cm	DS20
Cm	DS20	9.1	11.6	16.3
Cm	DS20
Cm	DS20
Cm	DS20	10.5	12.8	17.9
Cm	DS20
Cm	DS20
Cm	DS20	11.8	14.2	19.6
Cm	DS20
Cm	DS20
Cm	DS20	12.9	15.1	21.4
Cm	DS20
Cm	DS20
Cm	DS20	14.3	17	23.8
Cm	DS30
Cm	DS30
Cm	DS30	6.4	9.3	12.7
Cm	DS30
Cm	DS30
Cm	DS30	9.6	12.4	17.9
Cm	DS30
Cm	DS30
Cm	DS30	7.8	10.5	14.2
Cm	DS30
Cm	DS30
Cm	DS30	10.7	14.3	19.6
Cm	DS30
Cm	DS30
Cm	DS30	8.9	11.8	16
Cm	DS40
Cm	DS40
Cm	DS40	7.8	15.3	24.6
Cm	DS40
Cm	DS40
Cm	DS40	6.5	13.1	28.5
Cm	DS40
Cm	DS40
Cm	DS40	7.1	14.7	25.8
Cm	DS40
Cm	DS40
Cm	DS40	7	14.3	25.7
Cm	DS40
Cm	DS40
Cm	DS40	5.9	12.4	27.1
Cm	DS50
Cm	DS50
Cm	DS50	5.4	12.8	21.9
Cm	DS50
Cm	DS50
Cm	DS50	4.1	10.1	25.8
Cm	DS50
Cm	DS50
Cm	DS50	4.8	11.5	23.1
Cm	DS50
Cm	DS50
Cm	DS50	4.7	11.7	23
Cm	DS50
Cm	DS50
Cm	DS50	3.6	9.3	24.4
Cm	RE10
Cm	RE10
Cm	RE10	14.9	22.8	30.1
Cm	RE10
Cm	RE10
Cm	RE10	13.2	20.3	34.1
Cm	RE10
Cm	RE10
Cm	RE10	14.2	21.7	31.4
Cm	RE10
Cm	RE10
Cm	RE10	14	21.8	31
Cm	RE10
Cm	RE10
Cm	RE10	12.6	19.5	32.7
Ia	DS0
Ia	DS0
Ia	DS0	25.8	32.1	47.5
Ia	DS0
Ia	DS0
Ia	DS0	24.4	30.8	46.9
Ia	DS0
Ia	DS0
Ia	DS0	25	31.5	38.6
Ia	DS0
Ia	DS0
Ia	DS0	24.8	32.4	39.5
Ia	DS0
Ia	DS0
Ia	DS0	29.8	33.4	46
Ia	DS10
Ia	DS10
Ia	DS10	14.2	19.8	24.7
Ia	DS10
Ia	DS10
Ia	DS10	12.4	16.8	20.7
Ia	DS10
Ia	DS10
Ia	DS10	13.2	17.1	24.4
Ia	DS10
Ia	DS10
Ia	DS10	12.9	18.7	25
Ia	DS10
Ia	DS10
Ia	DS10	13.8	17.2	24.8
Ia	DS20
Ia	DS20
Ia	DS20	7.6	14.3	18.9
Ia	DS20
Ia	DS20
Ia	DS20	5.9	11.2	15.4
Ia	DS20
Ia	DS20
Ia	DS20	6.8	12	17.1
Ia	DS20
Ia	DS20
Ia	DS20	6.2	13.5	18.3
Ia	DS20
Ia	DS20
Ia	DS20	7.1	11.8	17.6
Ia	DS30
Ia	DS30
Ia	DS30	6	11	15.8
Ia	DS30
Ia	DS30
Ia	DS30	4.9	10.1	14
Ia	DS30
Ia	DS30
Ia	DS30	4.6	8.5	12.3
Ia	DS30
Ia	DS30
Ia	DS30	5.5	8.9	13.5
Ia	DS30
Ia	DS30
Ia	DS30	5.3	9.4	13.2
Ia	DS40
Ia	DS40
Ia	DS40	4.2	12.5	21.8
Ia	DS40
Ia	DS40
Ia	DS40	3.3	10.2	25.7
Ia	DS40
Ia	DS40
Ia	DS40	3.7	11.8	23.1
Ia	DS40
Ia	DS40
Ia	DS40	3.8	11.4	22.9
Ia	DS40
Ia	DS40
Ia	DS40	2.9	9.6	24.3
Ia	DS50
Ia	DS50
Ia	DS50	2.8	9.3	18.4
Ia	DS50
Ia	DS50
Ia	DS50	2	7	22.3
Ia	DS50
Ia	DS50
Ia	DS50	2.4	8.1	19.7
Ia	DS50
Ia	DS50
Ia	DS50	2.5	8.3	19.5
Ia	DS50
Ia	DS50
Ia	DS50	1.7	6.2	20.9
Ia	RE10
Ia	RE10
Ia	RE10	14.5	21.8	27.3
Ia	RE10
Ia	RE10
Ia	RE10	12.7	19.4	31.3
Ia	RE10
Ia	RE10
Ia	RE10	13.8	20.9	28.6
Ia	RE10
Ia	RE10
Ia	RE10	13.5	20.8	28.4
Ia	RE10
Ia	RE10
Ia	RE10	12.1	18.7	29.9
Av	DS0
Av	DS0
Av	DS0	29.7	32.5	39.8
Av	DS0
Av	DS0
Av	DS0	32.6	36.7	42
Av	DS0
Av	DS0
Av	DS0	29.6	32.3	44
Av	DS0
Av	DS0
Av	DS0	31	34.5	40.4
Av	DS0
Av	DS0
Av	DS0	22.7	28.4	34.6
Av	DS10
Av	DS10
Av	DS10	12.8	15.6	21.2
Av	DS10
Av	DS10
Av	DS10	13.7	17.8	22.3
Av	DS10
Av	DS10
Av	DS10	14.7	18.3	23.2
Av	DS10
Av	DS10
Av	DS10	13.2	14.2	21.8
Av	DS10
Av	DS10
Av	DS10	14.8	19.2	24.1
Av	DS20
Av	DS20
Av	DS20	8.3	11.5	16.7
Av	DS20
Av	DS20
Av	DS20	7.8	12.1	17.9
Av	DS20
Av	DS20
Av	DS20	9.1	13.6	18.4
Av	DS20
Av	DS20
Av	DS20	8.9	11.2	15.8
Av	DS20
Av	DS20
Av	DS20	10.2	14.3	19.5
Av	DS30
Av	DS30
Av	DS30	5.3	8.2	11.5
Av	DS30
Av	DS30
Av	DS30	5.9	7.1	10.3
Av	DS30
Av	DS30
Av	DS30	4.8	7.6	10.9
Av	DS30
Av	DS30
Av	DS30	7.5	10.8	14.2
Av	DS30
Av	DS30
Av	DS30	6.1	9.4	12.7
Av	DS40
Av	DS40
Av	DS40	7.1	15.3	24.6
Av	DS40
Av	DS40
Av	DS40	5.8	13.1	28.5
Av	DS40
Av	DS40
Av	DS40	6.5	14.7	25.9
Av	DS40
Av	DS40
Av	DS40	6.3	14.3	25.7
Av	DS40
Av	DS40
Av	DS40	5.2	12.4	27.1
Av	DS50
Av	DS50
Av	DS50	5.3	12.8	22.1
Av	DS50
Av	DS50
Av	DS50	4.1	10.1	26
Av	DS50
Av	DS50
Av	DS50	4.8	11.5	23.4
Av	DS50
Av	DS50
Av	DS50	4.7	11.7	23.2
Av	DS50
Av	DS50
Av	DS50	3.6	9.3	24.6
Av	RE10
Av	RE10
Av	RE10	12.6	20.9	28.4
Av	RE10
Av	RE10
Av	RE10	10.9	18.4	32.4
Av	RE10
Av	RE10
Av	RE10	11.9	19.8	29.7
Av	RE10
Av	RE10
Av	RE10	11.7	19.9	29.6
Av	RE10
Av	RE10
Av	RE10	10.3	17.6	31
Ai	DS0
Ai	DS0
Ai	DS0	34.2	40.5	45.9
Ai	DS0
Ai	DS0
Ai	DS0	27.2	38.9	43.1
Ai	DS0
Ai	DS0
Ai	DS0	29.5	39.8	46.4
Ai	DS0
Ai	DS0
Ai	DS0	35.9	44.7	48.1
Ai	DS0
Ai	DS0
Ai	DS0	36.5	44.8	49.6
Ai	DS10
Ai	DS10
Ai	DS10	14	17.4	21.5
Ai	DS10
Ai	DS10
Ai	DS10	15.6	17.8	27
Ai	DS10
Ai	DS10
Ai	DS10	16.1	19.9	27
Ai	DS10
Ai	DS10
Ai	DS10	15.8	18.8	24.4
Ai	DS10
Ai	DS10
Ai	DS10	14.8	24.8	25.4
Ai	DS20
Ai	DS20
Ai	DS20	9.2	13.6	17.8
Ai	DS20
Ai	DS20
Ai	DS20	10.5	14.3	21.4
Ai	DS20
Ai	DS20
Ai	DS20	11.8	15.9	22
Ai	DS20
Ai	DS20
Ai	DS20	8.7	12.1	18.9
Ai	DS20
Ai	DS20
Ai	DS20	12.4	16.8	20.3
Ai	DS30
Ai	DS30
Ai	DS30	5.2	9.8	12.4
Ai	DS30
Ai	DS30
Ai	DS30	4.1	8.5	13.2
Ai	DS30
Ai	DS30
Ai	DS30	6.8	10.5	15
Ai	DS30
Ai	DS30
Ai	DS30	9.3	12.6	14.5
Ai	DS30
Ai	DS30
Ai	DS30	7.3	11.2	15.8
Ai	DS40
Ai	DS40
Ai	DS40	6.5	14.2	23.5
Ai	DS40
Ai	DS40
Ai	DS40	5.3	12	27.4
Ai	DS40
Ai	DS40
Ai	DS40	5.9	13.6	24.8
Ai	DS40
Ai	DS40
Ai	DS40	5.8	13.2	24.6
Ai	DS40
Ai	DS40
Ai	DS40	4.7	11.3	26
Ai	DS50
Ai	DS50
Ai	DS50	4.2	11.7	20.8
Ai	DS50
Ai	DS50
Ai	DS50	3	9	24.7
Ai	DS50
Ai	DS50
Ai	DS50	3.7	10.4	22.1
Ai	DS50
Ai	DS50
Ai	DS50	3.6	10.6	21.9
Ai	DS50
Ai	DS50
Ai	DS50	2.5	8.2	23.3
Ai	RE10
Ai	RE10
Ai	RE10	11.8	20.1	27.3
Ai	RE10
Ai	RE10
Ai	RE10	10.1	17.6	31.3
Ai	RE10
Ai	RE10
Ai	RE10	11.1	19	28.6
Ai	RE10
Ai	RE10
Ai	RE10	10.9	19.1	28.4
Ai	RE10
Ai	RE10
Ai	RE10	9.5	16.8	29.9
